# Supplementary material for: Ethyl 2-[(2,6-dimethyl­phen­yl)hydrazono]-3-oxobutanoate
Source: Acta Crystallogr Sect E Struct Rep Online. 2009 Jun 10;65(Pt 7):o1541–2. doi: 10.1107/S160053680902131X (PMC2969439; doi:10.1107/S160053680902131X)
Supplement: Supplementary file 1 [file e-65-o1541-sup1.cif]

##############################################################################
###                                                                        ###
###        Electronic paper (Acta Crystallographica Section E)             ###
###                                                                        ###
##############################################################################
#                                                                            #
# This CIF contains the data in a paper accepted for publication in Acta     #
# Crystallographica Section E. It conforms to the requirements of Notes      #
# for Authors for Section E, and has been peer reviewed under the auspices   #
# of the IUCr Commission on Journals.                                        #
#                                                                            #
# Full details of the Crystallographic Information File format               #
# are given in the paper "The Crystallographic Information File (CIF):       #
# a New Standard Archive File for Crystallography" by S. R. Hall, F. H.      #
# Allen and I. D. Brown [Acta Cryst. (1991), A47, 655-685].                  #
#                                                                            #
# The current version of the core CIF dictionary is obtainable from          #
# ftp://ftp.iucr.org/pub/cif_core.dic. The current version number is 2.4.    #
#                                                                            #
# Software is freely available for graphical display of the structure(s) in  #
# this CIF.  For information consult the CIF home page http://www.iucr.org/  #
# cif/home.html                                                              #
#                                                                            #
# This file may be used for bona fide research purposes within the           #
# scientific community so long as proper attribution is given to the journal # 
# article from which it was obtained.                                        #
#                                                                            #
##############################################################################
                                             
data_global
_audit_creation_method     'form.cif (version 2.0)'
_journal_data_validation_number     ?
_journal_date_recd_electronic     2009-05-06
_journal_date_accepted     2009-06-04
_journal_name_full     'Acta Crystallographica, Section E'
_journal_year     2009
_journal_volume     65
_journal_issue      7
_journal_page_first     o1541
_journal_page_last     o1542
_journal_paper_category     QO
_journal_coeditor_code     BI2373
_publ_contact_author_name     'Prof. Fun Hoong Kun'
_publ_contact_author_address
;
      X-ray Crystallography Unit
      School of Physics
      Universiti Sains Malaysia
      11800 USM, Penang
      MALAYSIA
;
_publ_contact_author_email     'hkfun@usm.my'
_publ_contact_author_fax     '604 6579150'
_publ_contact_author_phone     '604 6533652'
_publ_section_title
;
Ethyl 2-[(2,6-dimethylphenyl)hydrazono]-3-oxobutanoate
;
loop_
    _publ_author_name
    _publ_author_footnote
    _publ_author_address
    'Hoong-Kun Fun'
;
Thomson Reuters ResearcherID: A-3561-2009.
;
;
X-ray Crystallography Unit
School of Physics
Universiti Sains Malaysia
11800 USM, Penang
Malaysia
;
    'Samuel Robinson Jebas'
;
Thomson Reuters ResearcherID: A-5473-2009.
Permanent address: Department of Physics,
Karunya University,
Karunya Nagar,
Coimbatore 641 114,
India.
;
;
X-ray Crystallography Unit
School of Physics
Universiti Sains Malaysia
11800 USM, Penang
Malaysia
;
    'Mahesh Padaki' .
;
Department of Chemistry,
National Institute of Technology-Karnataka,
Surathkal,
Mangalore 575 025,
India
;
    'Chitrakar Hegde' .
;
Department of Chemistry,
NITTE Meenakshi Institute of Technology,
Yelahanka, Bangalore 64
India
;
    'Arun M Isloor' .
;
Department of Chemistry,
National Institute of Technology-Karnataka,
Surathkal,
Mangalore 575 025,
India
;
data_I
_audit_creation_method     SHELXL-97
_chemical_name_systematic
;
Ethyl 2-[(2,6-dimethylphenyl)hydrazono]-3-oxobutanoate
;
_chemical_name_common     ?
_chemical_formula_moiety     'C14 H18 N2 O3'
_chemical_formula_sum     'C14 H18 N2 O3'
_chemical_formula_iupac     'C14 H18 N2 O3'
_chemical_formula_weight     262.30
_chemical_melting_point     ?
_symmetry_cell_setting     monoclinic
_symmetry_space_group_name_H-M     'P 21/c'
_symmetry_space_group_name_Hall     '-P 2ybc'
loop_
    _symmetry_equiv_pos_as_xyz
    'x, y, z'
    '-x, y+1/2, -z+1/2'
    '-x, -y, -z'
    'x, -y-1/2, z-1/2'
_cell_length_a     6.80720(10)
_cell_length_b     17.4339(2)
_cell_length_c     22.9238(3)
_cell_angle_alpha     90.00
_cell_angle_beta     90.9210(10)
_cell_angle_gamma     90.00
_cell_volume     2720.15(6)
_cell_formula_units_Z     8
_cell_measurement_reflns_used     9924
_cell_measurement_theta_min     2.91
_cell_measurement_theta_max     33.09
_cell_measurement_temperature     100.00(10)
_exptl_crystal_description     plate
_exptl_crystal_colour     yellow
_exptl_crystal_size_max     0.43
_exptl_crystal_size_mid     0.22
_exptl_crystal_size_min     0.10
_exptl_crystal_density_diffrn     1.281
_exptl_crystal_density_meas     ?
_exptl_crystal_density_method     'not measured'
_exptl_crystal_F_000     1120
_exptl_absorpt_coefficient_mu     0.091
_exptl_absorpt_correction_type     multi-scan
_exptl_absorpt_process_details     '(SADABS; Bruker, 2005)'
_exptl_absorpt_correction_T_min     0.9617
_exptl_absorpt_correction_T_max     0.9912
_exptl_special_details
;
The crystal was placed in the cold stream of an Oxford Cyrosystems Cobra
open-flow nitrogen cryostat operating at 110.0(1) K
(Cosier & Glazer, 1986).
;
_diffrn_ambient_temperature     100.00(10)
_diffrn_radiation_type     MoK\a
_diffrn_radiation_wavelength     0.71073
_diffrn_radiation_source     'fine-focus sealed tube'
_diffrn_radiation_monochromator     graphite
_diffrn_measurement_device_type     'Bruker SMART APEXII CCD'
_diffrn_measurement_method     '\f and \w'
_diffrn_reflns_number     38064
_diffrn_reflns_av_R_equivalents     0.0371
_diffrn_reflns_av_sigmaI/netI     0.0312
_diffrn_reflns_theta_min     2.13
_diffrn_reflns_theta_max     27.50
_diffrn_reflns_theta_full     27.50
_diffrn_measured_fraction_theta_max     0.992
_diffrn_measured_fraction_theta_full     0.992
_diffrn_reflns_limit_h_min     -8
_diffrn_reflns_limit_h_max     8
_diffrn_reflns_limit_k_min     -22
_diffrn_reflns_limit_k_max     22
_diffrn_reflns_limit_l_min     -29
_diffrn_reflns_limit_l_max     29
_diffrn_standards_number     0
_diffrn_standards_interval_count     .
_diffrn_standards_interval_time     .
_diffrn_standards_decay_%     ?
_refine_special_details
;
Refinement of <i>F</i>^2^ against ALL reflections. The weighted <i>R</i>-factor
<i>wR</i> and goodness of fit <i>S</i> are based on <i>F</i>^2^, conventional
<i>R</i>-factors <i>R</i> are based on <i>F</i>, with <i>F</i> set to zero for
negative <i>F</i>^2^. The threshold expression of <i>F</i>^2^ >
\s(<i>F</i>^2^) is used only for calculating <i>R</i>-factors(gt) <i>etc</i>.
and is not relevant to the choice of reflections for refinement.
<i>R</i>-factors based on <i>F</i>^2^ are statistically about twice as large
as those based on <i>F</i>, and <i>R</i>- factors based on ALL data will be
even larger.
;
_reflns_number_total     6206
_reflns_number_gt     4862
_reflns_threshold_expression     I>2\s(I)
_refine_ls_structure_factor_coef     Fsqd
_refine_ls_matrix_type     full
_refine_ls_R_factor_all     0.0611
_refine_ls_R_factor_gt     0.0434
_refine_ls_wR_factor_gt     0.0994
_refine_ls_wR_factor_ref     0.1096
_refine_ls_goodness_of_fit_ref     1.029
_refine_ls_restrained_S_all     1.029
_refine_ls_number_reflns     6206
_refine_ls_number_parameters     359
_refine_ls_number_restraints     0
_refine_ls_hydrogen_treatment     mixed
_refine_ls_weighting_scheme     calc
_refine_ls_weighting_details
         'calc w=1/[\s^2^(Fo^2^)+(0.0474P)^2^+1.0468P] where P=(Fo^2^+2Fc^2^)/3'
_atom_sites_solution_hydrogens     geom
_atom_sites_solution_primary     direct
_atom_sites_solution_secondary     difmap
_refine_ls_shift/su_max     ?
_refine_ls_shift/su_max_lt     0.001
_refine_ls_shift/su_mean     0.000
_refine_diff_density_max     0.291
_refine_diff_density_min     -0.272
_refine_ls_extinction_method     none
_refine_ls_extinction_coef     ?
loop_
    _atom_type_symbol
    _atom_type_description
    _atom_type_scat_dispersion_real
    _atom_type_scat_dispersion_imag
    _atom_type_scat_source
    'C' 'C' 0.0033 0.0016
                         'International Tables Vol C Tables 4.2.6.8 and 6.1.1.4'
    'H' 'H' 0.0000 0.0000
                         'International Tables Vol C Tables 4.2.6.8 and 6.1.1.4'
    'N' 'N' 0.0061 0.0033
                         'International Tables Vol C Tables 4.2.6.8 and 6.1.1.4'
    'O' 'O' 0.0106 0.0060
                         'International Tables Vol C Tables 4.2.6.8 and 6.1.1.4'
_computing_data_collection     'APEX2 (Bruker, 2005)'
_computing_cell_refinement     'SAINT (Bruker, 2005)'
_computing_data_reduction     'SAINT (Bruker, 2005)'
_computing_structure_solution     'SHELXTL (Sheldrick, 2008)'
_computing_structure_refinement     'SHELXTL (Sheldrick, 2008)'
_computing_molecular_graphics     'SHELXTL (Sheldrick, 2008)'
_computing_publication_material
;
SHELXTL (Sheldrick, 2008) and PLATON (Spek, 2009)
;
loop_
    _atom_site_type_symbol
    _atom_site_label
    _atom_site_fract_x
    _atom_site_fract_y
    _atom_site_fract_z
    _atom_site_U_iso_or_equiv
    _atom_site_adp_type
    _atom_site_calc_flag
    _atom_site_refinement_flags
    _atom_site_occupancy
    _atom_site_disorder_assembly
    _atom_site_disorder_group
    O O1A 0.40917(16) 0.60365(5) 0.14873(4) 0.0254(2) Uani d . 1 . .
    O O2A 0.40976(16) 0.67847(5) -0.02578(4) 0.0247(2) Uani d . 1 . .
    O O3A 0.40376(15) 0.79917(5) 0.00793(4) 0.0184(2) Uani d . 1 . .
    N N1A 0.40541(17) 0.74634(6) 0.17034(4) 0.0154(2) Uani d . 1 . .
    N N2A 0.40625(16) 0.75908(6) 0.11429(4) 0.0148(2) Uani d . 1 . .
    C C1A 0.4144(2) 0.77921(8) 0.27072(5) 0.0181(3) Uani d . 1 . .
    C C2A 0.4216(2) 0.83300(8) 0.31550(6) 0.0225(3) Uani d . 1 . .
    H H2AA 0.4252 0.8166 0.3541 0.027 Uiso calc R 1 . .
    C C3A 0.4235(2) 0.91073(8) 0.30312(6) 0.0236(3) Uani d . 1 . .
    H H3AA 0.4306 0.9463 0.3333 0.028 Uiso calc R 1 . .
    C C4A 0.4149(2) 0.93537(8) 0.24572(6) 0.0200(3) Uani d . 1 . .
    H H4AA 0.4145 0.9878 0.2381 0.024 Uiso calc R 1 . .
    C C5A 0.40668(19) 0.88417(8) 0.19881(5) 0.0160(3) Uani d . 1 . .
    C C6A 0.40846(19) 0.80554(8) 0.21245(5) 0.0154(3) Uani d . 1 . .
    C C7A 0.4061(2) 0.70016(7) 0.07753(5) 0.0150(3) Uani d . 1 . .
    C C8A 0.4068(2) 0.61935(8) 0.09568(6) 0.0182(3) Uani d . 1 . .
    C C9A 0.4072(2) 0.55506(8) 0.05250(6) 0.0255(3) Uani d . 1 . .
    H H9AA 0.4085 0.5069 0.0729 0.038 Uiso calc R 1 . .
    H H9AB 0.5218 0.5588 0.0288 0.038 Uiso calc R 1 . .
    H H9AC 0.2915 0.5582 0.0281 0.038 Uiso calc R 1 . .
    C C10A 0.4071(2) 0.72277(8) 0.01496(5) 0.0155(3) Uani d . 1 . .
    C C11A 0.4007(2) 0.82543(8) -0.05216(5) 0.0175(3) Uani d . 1 . .
    H H11A 0.2858 0.8056 -0.0727 0.021 Uiso calc R 1 . .
    H H11B 0.5172 0.8080 -0.0721 0.021 Uiso calc R 1 . .
    C C12A 0.3949(2) 0.91184(8) -0.05037(6) 0.0216(3) Uani d . 1 . .
    H H12A 0.3835 0.9315 -0.0894 0.032 Uiso calc R 1 . .
    H H12B 0.5136 0.9308 -0.0323 0.032 Uiso calc R 1 . .
    H H12C 0.2840 0.9283 -0.0282 0.032 Uiso calc R 1 . .
    C C13A 0.4136(2) 0.69449(8) 0.28431(6) 0.0241(3) Uani d . 1 . .
    H H13A 0.4161 0.6872 0.3258 0.036 Uiso calc R 1 . .
    H H13B 0.5272 0.6708 0.2678 0.036 Uiso calc R 1 . .
    H H13C 0.2969 0.6715 0.2680 0.036 Uiso calc R 1 . .
    C C14A 0.3951(2) 0.91598(8) 0.13753(6) 0.0201(3) Uani d . 1 . .
    H H14A 0.3896 0.9710 0.1391 0.030 Uiso calc R 1 . .
    H H14B 0.2792 0.8968 0.1181 0.030 Uiso calc R 1 . .
    H H14C 0.5092 0.9004 0.1165 0.030 Uiso calc R 1 . .
    O O1B 0.09517(17) 0.08911(5) 0.43092(4) 0.0262(2) Uani d . 1 . .
    O O2B 0.09218(17) 0.21913(6) 0.27668(4) 0.0263(2) Uani d . 1 . .
    O O3B 0.08746(15) 0.32485(5) 0.33244(4) 0.0189(2) Uani d . 1 . .
    N N1B 0.09558(17) 0.22067(7) 0.47965(4) 0.0153(2) Uani d . 1 . .
    N N2B 0.09259(16) 0.25040(6) 0.42748(4) 0.0147(2) Uani d . 1 . .
    C C1B 0.0930(2) 0.22404(8) 0.58338(5) 0.0179(3) Uani d . 1 . .
    C C2B 0.0920(2) 0.26448(8) 0.63570(6) 0.0209(3) Uani d . 1 . .
    H H2BA 0.0895 0.2377 0.6708 0.025 Uiso calc R 1 . .
    C C3B 0.0948(2) 0.34375(8) 0.63647(6) 0.0214(3) Uani d . 1 . .
    H H3BA 0.0938 0.3700 0.6718 0.026 Uiso calc R 1 . .
    C C4B 0.0992(2) 0.38391(8) 0.58425(6) 0.0180(3) Uani d . 1 . .
    H H4BA 0.1014 0.4372 0.5853 0.022 Uiso calc R 1 . .
    C C5B 0.10050(19) 0.34683(7) 0.53016(5) 0.0151(3) Uani d . 1 . .
    C C6B 0.09607(19) 0.26601(7) 0.53072(5) 0.0144(3) Uani d . 1 . .
    C C7B 0.0909(2) 0.20567(7) 0.38054(5) 0.0153(3) Uani d . 1 . .
    C C8B 0.0895(2) 0.12139(8) 0.38275(6) 0.0183(3) Uani d . 1 . .
    C C9B 0.0792(2) 0.07339(8) 0.32851(6) 0.0256(3) Uani d . 1 . .
    H H9BA 0.0734 0.0201 0.3390 0.038 Uiso calc R 1 . .
    H H9BB 0.1938 0.0825 0.3056 0.038 Uiso calc R 1 . .
    H H9BC -0.0362 0.0868 0.3062 0.038 Uiso calc R 1 . .
    C C10B 0.0897(2) 0.24863(8) 0.32454(5) 0.0166(3) Uani d . 1 . .
    C C11B 0.0923(2) 0.37110(8) 0.27969(5) 0.0186(3) Uani d . 1 . .
    H H11C -0.0236 0.3615 0.2556 0.022 Uiso calc R 1 . .
    H H11D 0.2077 0.3589 0.2573 0.022 Uiso calc R 1 . .
    C C12B 0.0979(2) 0.45359(8) 0.29895(6) 0.0229(3) Uani d . 1 . .
    H H12D 0.1118 0.4862 0.2655 0.034 Uiso calc R 1 . .
    H H12E 0.2073 0.4613 0.3252 0.034 Uiso calc R 1 . .
    H H12F -0.0219 0.4660 0.3184 0.034 Uiso calc R 1 . .
    C C13B 0.0906(2) 0.13761(8) 0.58360(6) 0.0260(3) Uani d . 1 . .
    H H13D 0.0922 0.1194 0.6231 0.039 Uiso calc R 1 . .
    H H13E 0.2042 0.1187 0.5639 0.039 Uiso calc R 1 . .
    H H13F -0.0261 0.1197 0.5639 0.039 Uiso calc R 1 . .
    C C14B 0.1078(2) 0.39513(8) 0.47569(6) 0.0192(3) Uani d . 1 . .
    H H14D 0.1133 0.4484 0.4862 0.029 Uiso calc R 1 . .
    H H14E -0.0076 0.3858 0.4522 0.029 Uiso calc R 1 . .
    H H14F 0.2225 0.3820 0.4540 0.029 Uiso calc R 1 . .
    H H1NA 0.403(3) 0.6967(11) 0.1816(7) 0.037(5) Uiso d . 1 . .
    H H1NB 0.099(3) 0.1685(12) 0.4821(8) 0.048(6) Uiso d . 1 . .
loop_
    _atom_site_aniso_label
    _atom_site_aniso_U_11
    _atom_site_aniso_U_22
    _atom_site_aniso_U_33
    _atom_site_aniso_U_12
    _atom_site_aniso_U_13
    _atom_site_aniso_U_23
    O1A 0.0396(7) 0.0191(5) 0.0174(5) -0.0012(5) 0.0000(4) 0.0023(4)
    O2A 0.0393(7) 0.0208(5) 0.0139(4) -0.0009(5) 0.0021(4) -0.0042(4)
    O3A 0.0259(6) 0.0170(5) 0.0122(4) -0.0002(4) 0.0006(4) 0.0001(3)
    N1A 0.0180(6) 0.0166(6) 0.0115(5) -0.0003(5) 0.0002(4) -0.0003(4)
    N2A 0.0126(6) 0.0198(6) 0.0121(5) 0.0001(5) 0.0002(4) -0.0003(4)
    C1A 0.0149(7) 0.0250(7) 0.0143(6) 0.0015(6) -0.0001(5) -0.0010(5)
    C2A 0.0222(8) 0.0326(8) 0.0127(6) 0.0034(6) -0.0010(5) -0.0031(5)
    C3A 0.0222(8) 0.0296(8) 0.0188(6) 0.0041(6) -0.0022(6) -0.0113(6)
    C4A 0.0163(7) 0.0193(7) 0.0243(7) 0.0013(6) 0.0000(6) -0.0045(5)
    C5A 0.0106(7) 0.0213(7) 0.0161(6) 0.0003(5) 0.0007(5) -0.0018(5)
    C6A 0.0111(7) 0.0212(6) 0.0138(6) 0.0004(5) 0.0000(5) -0.0032(5)
    C7A 0.0146(7) 0.0171(6) 0.0134(6) 0.0001(5) 0.0004(5) -0.0015(5)
    C8A 0.0182(7) 0.0181(7) 0.0182(6) -0.0001(6) 0.0002(5) -0.0009(5)
    C9A 0.0394(10) 0.0153(7) 0.0217(7) -0.0014(6) -0.0017(6) -0.0020(5)
    C10A 0.0134(7) 0.0180(6) 0.0150(6) -0.0003(5) 0.0004(5) -0.0015(5)
    C11A 0.0177(7) 0.0232(7) 0.0114(6) -0.0008(6) -0.0001(5) 0.0015(5)
    C12A 0.0207(8) 0.0214(7) 0.0227(7) -0.0001(6) 0.0000(6) 0.0042(5)
    C13A 0.0314(9) 0.0275(8) 0.0133(6) 0.0002(7) -0.0006(6) 0.0023(5)
    C14A 0.0229(8) 0.0184(7) 0.0192(6) -0.0008(6) 0.0017(6) 0.0004(5)
    O1B 0.0401(7) 0.0182(5) 0.0203(5) 0.0010(5) -0.0003(5) 0.0004(4)
    O2B 0.0405(7) 0.0268(5) 0.0115(4) 0.0002(5) 0.0009(4) -0.0036(4)
    O3B 0.0263(6) 0.0182(5) 0.0123(4) 0.0005(4) 0.0009(4) 0.0017(3)
    N1B 0.0182(6) 0.0150(5) 0.0128(5) 0.0010(5) 0.0004(4) 0.0006(4)
    N2B 0.0137(6) 0.0188(5) 0.0115(5) 0.0001(5) 0.0001(4) 0.0007(4)
    C1B 0.0168(7) 0.0214(7) 0.0154(6) 0.0011(6) -0.0002(5) 0.0023(5)
    C2B 0.0219(8) 0.0293(8) 0.0115(6) 0.0015(6) -0.0003(5) 0.0024(5)
    C3B 0.0203(8) 0.0308(8) 0.0130(6) 0.0021(6) -0.0006(5) -0.0061(5)
    C4B 0.0152(7) 0.0190(7) 0.0198(6) 0.0013(5) -0.0008(5) -0.0043(5)
    C5B 0.0118(7) 0.0183(6) 0.0151(6) 0.0011(5) -0.0004(5) -0.0001(5)
    C6B 0.0124(7) 0.0184(6) 0.0122(6) 0.0008(5) -0.0001(5) -0.0011(5)
    C7B 0.0138(7) 0.0182(6) 0.0139(6) 0.0011(5) 0.0004(5) -0.0012(5)
    C8B 0.0175(7) 0.0194(7) 0.0181(6) 0.0011(6) 0.0006(5) -0.0026(5)
    C9B 0.0348(9) 0.0198(7) 0.0220(7) 0.0030(6) -0.0005(6) -0.0069(6)
    C10B 0.0142(7) 0.0209(7) 0.0148(6) 0.0007(5) -0.0001(5) -0.0006(5)
    C11B 0.0170(7) 0.0257(7) 0.0132(6) 0.0003(6) -0.0002(5) 0.0056(5)
    C12B 0.0212(8) 0.0237(7) 0.0238(7) 0.0006(6) -0.0011(6) 0.0060(5)
    C13B 0.0384(10) 0.0216(7) 0.0179(6) 0.0014(7) 0.0005(6) 0.0058(5)
    C14B 0.0238(8) 0.0160(6) 0.0179(6) 0.0005(6) 0.0007(5) 0.0002(5)
_geom_special_details
;
All e.s.d.'s (except the e.s.d. in the dihedral angle between two l.s. planes)
are estimated using the full covariance matrix. The cell e.s.d.'s are taken
into account individually in the estimation of e.s.d.'s in distances, angles
and torsion angles; correlations between e.s.d.'s in cell parameters are only
used when they are defined by crystal symmetry. An approximate (isotropic)
treatment of cell e.s.d.'s is used for estimating e.s.d.'s involving l.s.
planes.
;
loop_
    _geom_bond_atom_site_label_1
    _geom_bond_atom_site_label_2
    _geom_bond_site_symmetry_2
    _geom_bond_distance
    _geom_bond_publ_flag
    O1A C8A . 1.2463(15) ?
    O2A C10A . 1.2123(15) ?
    O3A C10A . 1.3419(16) ?
    O3A C11A . 1.4514(14) ?
    N1A N2A . 1.3040(14) ?
    N1A C6A . 1.4132(16) ?
    N1A H1NA . 0.904(18) ?
    N2A C7A . 1.3287(16) ?
    C1A C2A . 1.3905(18) ?
    C1A C6A . 1.4126(17) ?
    C1A C13A . 1.5095(19) ?
    C2A C3A . 1.385(2) ?
    C2A H2AA . 0.930 ?
    C3A C4A . 1.3845(19) ?
    C3A H3AA . 0.930 ?
    C4A C5A . 1.3979(18) ?
    C4A H4AA . 0.930 ?
    C5A C6A . 1.4060(18) ?
    C5A C14A . 1.5112(17) ?
    C7A C8A . 1.4690(18) ?
    C7A C10A . 1.4876(17) ?
    C8A C9A . 1.4953(18) ?
    C9A H9AA . 0.960 ?
    C9A H9AB . 0.960 ?
    C9A H9AC . 0.960 ?
    C11A C12A . 1.5075(18) ?
    C11A H11A . 0.970 ?
    C11A H11B . 0.970 ?
    C12A H12A . 0.960 ?
    C12A H12B . 0.960 ?
    C12A H12C . 0.960 ?
    C13A H13A . 0.960 ?
    C13A H13B . 0.960 ?
    C13A H13C . 0.960 ?
    C14A H14A . 0.960 ?
    C14A H14B . 0.960 ?
    C14A H14C . 0.960 ?
    O1B C8B . 1.2395(16) ?
    O2B C10B . 1.2120(15) ?
    O3B C10B . 1.3413(16) ?
    O3B C11B . 1.4542(15) ?
    N1B N2B . 1.3033(14) ?
    N1B C6B . 1.4125(15) ?
    N1B H1NB . 0.91(2) ?
    N2B C7B . 1.3287(16) ?
    C1B C2B . 1.3914(18) ?
    C1B C6B . 1.4121(17) ?
    C1B C13B . 1.5069(19) ?
    C2B C3B . 1.382(2) ?
    C2B H2BA . 0.930 ?
    C3B C4B . 1.3874(18) ?
    C3B H3BA . 0.930 ?
    C4B C5B . 1.3985(17) ?
    C4B H4BA . 0.930 ?
    C5B C6B . 1.4095(18) ?
    C5B C14B . 1.5076(17) ?
    C7B C8B . 1.4702(18) ?
    C7B C10B . 1.4864(17) ?
    C8B C9B . 1.4994(18) ?
    C9B H9BA . 0.960 ?
    C9B H9BB . 0.960 ?
    C9B H9BC . 0.960 ?
    C11B C12B . 1.5046(19) ?
    C11B H11C . 0.970 ?
    C11B H11D . 0.970 ?
    C12B H12D . 0.960 ?
    C12B H12E . 0.960 ?
    C12B H12F . 0.960 ?
    C13B H13D . 0.960 ?
    C13B H13E . 0.960 ?
    C13B H13F . 0.960 ?
    C14B H14D . 0.960 ?
    C14B H14E . 0.960 ?
    C14B H14F . 0.960 ?
loop_
    _geom_angle_atom_site_label_1
    _geom_angle_atom_site_label_2
    _geom_angle_atom_site_label_3
    _geom_angle_site_symmetry_1
    _geom_angle_site_symmetry_3
    _geom_angle
    _geom_angle_publ_flag
    C10A O3A C11A . . 115.28(9) ?
    N2A N1A C6A . . 123.25(11) ?
    N2A N1A H1NA . . 116.5(11) ?
    C6A N1A H1NA . . 120.3(11) ?
    N1A N2A C7A . . 119.54(11) ?
    C2A C1A C6A . . 118.63(13) ?
    C2A C1A C13A . . 120.51(12) ?
    C6A C1A C13A . . 120.86(12) ?
    C3A C2A C1A . . 120.60(13) ?
    C3A C2A H2AA . . 119.7 ?
    C1A C2A H2AA . . 119.7 ?
    C4A C3A C2A . . 119.87(12) ?
    C4A C3A H3AA . . 120.1 ?
    C2A C3A H3AA . . 120.1 ?
    C3A C4A C5A . . 122.25(13) ?
    C3A C4A H4AA . . 118.9 ?
    C5A C4A H4AA . . 118.9 ?
    C4A C5A C6A . . 116.83(12) ?
    C4A C5A C14A . . 118.80(12) ?
    C6A C5A C14A . . 124.37(11) ?
    C5A C6A C1A . . 121.81(11) ?
    C5A C6A N1A . . 124.07(11) ?
    C1A C6A N1A . . 114.11(12) ?
    N2A C7A C8A . . 124.19(11) ?
    N2A C7A C10A . . 113.99(11) ?
    C8A C7A C10A . . 121.82(11) ?
    O1A C8A C7A . . 119.14(11) ?
    O1A C8A C9A . . 118.76(12) ?
    C7A C8A C9A . . 122.09(11) ?
    C8A C9A H9AA . . 109.5 ?
    C8A C9A H9AB . . 109.5 ?
    H9AA C9A H9AB . . 109.5 ?
    C8A C9A H9AC . . 109.5 ?
    H9AA C9A H9AC . . 109.5 ?
    H9AB C9A H9AC . . 109.5 ?
    O2A C10A O3A . . 122.70(11) ?
    O2A C10A C7A . . 125.05(12) ?
    O3A C10A C7A . . 112.25(10) ?
    O3A C11A C12A . . 106.82(10) ?
    O3A C11A H11A . . 110.4 ?
    C12A C11A H11A . . 110.4 ?
    O3A C11A H11B . . 110.4 ?
    C12A C11A H11B . . 110.4 ?
    H11A C11A H11B . . 108.6 ?
    C11A C12A H12A . . 109.5 ?
    C11A C12A H12B . . 109.5 ?
    H12A C12A H12B . . 109.5 ?
    C11A C12A H12C . . 109.5 ?
    H12A C12A H12C . . 109.5 ?
    H12B C12A H12C . . 109.5 ?
    C1A C13A H13A . . 109.5 ?
    C1A C13A H13B . . 109.5 ?
    H13A C13A H13B . . 109.5 ?
    C1A C13A H13C . . 109.5 ?
    H13A C13A H13C . . 109.5 ?
    H13B C13A H13C . . 109.5 ?
    C5A C14A H14A . . 109.5 ?
    C5A C14A H14B . . 109.5 ?
    H14A C14A H14B . . 109.5 ?
    C5A C14A H14C . . 109.5 ?
    H14A C14A H14C . . 109.5 ?
    H14B C14A H14C . . 109.5 ?
    C10B O3B C11B . . 115.88(10) ?
    N2B N1B C6B . . 122.54(11) ?
    N2B N1B H1NB . . 116.9(12) ?
    C6B N1B H1NB . . 120.5(12) ?
    N1B N2B C7B . . 120.63(11) ?
    C2B C1B C6B . . 118.34(12) ?
    C2B C1B C13B . . 120.25(12) ?
    C6B C1B C13B . . 121.42(12) ?
    C3B C2B C1B . . 121.15(12) ?
    C3B C2B H2BA . . 119.4 ?
    C1B C2B H2BA . . 119.4 ?
    C2B C3B C4B . . 119.61(12) ?
    C2B C3B H3BA . . 120.2 ?
    C4B C3B H3BA . . 120.2 ?
    C3B C4B C5B . . 122.15(12) ?
    C3B C4B H4BA . . 118.9 ?
    C5B C4B H4BA . . 118.9 ?
    C4B C5B C6B . . 116.98(11) ?
    C4B C5B C14B . . 118.48(11) ?
    C6B C5B C14B . . 124.54(11) ?
    C5B C6B C1B . . 121.76(11) ?
    C5B C6B N1B . . 123.48(11) ?
    C1B C6B N1B . . 114.76(11) ?
    N2B C7B C8B . . 123.97(11) ?
    N2B C7B C10B . . 113.80(11) ?
    C8B C7B C10B . . 122.23(11) ?
    O1B C8B C7B . . 118.96(11) ?
    O1B C8B C9B . . 119.06(12) ?
    C7B C8B C9B . . 121.98(12) ?
    C8B C9B H9BA . . 109.5 ?
    C8B C9B H9BB . . 109.5 ?
    H9BA C9B H9BB . . 109.5 ?
    C8B C9B H9BC . . 109.5 ?
    H9BA C9B H9BC . . 109.5 ?
    H9BB C9B H9BC . . 109.5 ?
    O2B C10B O3B . . 122.89(12) ?
    O2B C10B C7B . . 124.62(12) ?
    O3B C10B C7B . . 112.48(10) ?
    O3B C11B C12B . . 106.66(10) ?
    O3B C11B H11C . . 110.4 ?
    C12B C11B H11C . . 110.4 ?
    O3B C11B H11D . . 110.4 ?
    C12B C11B H11D . . 110.4 ?
    H11C C11B H11D . . 108.6 ?
    C11B C12B H12D . . 109.5 ?
    C11B C12B H12E . . 109.5 ?
    H12D C12B H12E . . 109.5 ?
    C11B C12B H12F . . 109.5 ?
    H12D C12B H12F . . 109.5 ?
    H12E C12B H12F . . 109.5 ?
    C1B C13B H13D . . 109.5 ?
    C1B C13B H13E . . 109.5 ?
    H13D C13B H13E . . 109.5 ?
    C1B C13B H13F . . 109.5 ?
    H13D C13B H13F . . 109.5 ?
    H13E C13B H13F . . 109.5 ?
    C5B C14B H14D . . 109.5 ?
    C5B C14B H14E . . 109.5 ?
    H14D C14B H14E . . 109.5 ?
    C5B C14B H14F . . 109.5 ?
    H14D C14B H14F . . 109.5 ?
    H14E C14B H14F . . 109.5 ?
loop_
    _geom_torsion_atom_site_label_1
    _geom_torsion_atom_site_label_2
    _geom_torsion_atom_site_label_3
    _geom_torsion_atom_site_label_4
    _geom_torsion_site_symmetry_1
    _geom_torsion_site_symmetry_2
    _geom_torsion_site_symmetry_3
    _geom_torsion_site_symmetry_4
    _geom_torsion
    _geom_torsion_publ_flag
    C6A N1A N2A C7A . . . . 179.03(12) ?
    C6A C1A C2A C3A . . . . -0.2(2) ?
    C13A C1A C2A C3A . . . . 179.61(14) ?
    C1A C2A C3A C4A . . . . 1.1(2) ?
    C2A C3A C4A C5A . . . . -0.8(2) ?
    C3A C4A C5A C6A . . . . -0.3(2) ?
    C3A C4A C5A C14A . . . . 179.28(13) ?
    C4A C5A C6A C1A . . . . 1.2(2) ?
    C14A C5A C6A C1A . . . . -178.33(13) ?
    C4A C5A C6A N1A . . . . -178.53(12) ?
    C14A C5A C6A N1A . . . . 1.9(2) ?
    C2A C1A C6A C5A . . . . -1.0(2) ?
    C13A C1A C6A C5A . . . . 179.22(13) ?
    C2A C1A C6A N1A . . . . 178.77(12) ?
    C13A C1A C6A N1A . . . . -1.02(19) ?
    N2A N1A C6A C5A . . . . 2.0(2) ?
    N2A N1A C6A C1A . . . . -177.74(12) ?
    N1A N2A C7A C8A . . . . -0.6(2) ?
    N1A N2A C7A C10A . . . . 179.99(11) ?
    N2A C7A C8A O1A . . . . -0.6(2) ?
    C10A C7A C8A O1A . . . . 178.82(13) ?
    N2A C7A C8A C9A . . . . -179.80(13) ?
    C10A C7A C8A C9A . . . . -0.4(2) ?
    C11A O3A C10A O2A . . . . 0.89(19) ?
    C11A O3A C10A C7A . . . . -178.87(11) ?
    N2A C7A C10A O2A . . . . 178.94(13) ?
    C8A C7A C10A O2A . . . . -0.5(2) ?
    N2A C7A C10A O3A . . . . -1.31(16) ?
    C8A C7A C10A O3A . . . . 179.24(12) ?
    C10A O3A C11A C12A . . . . 179.37(11) ?
    C6B N1B N2B C7B . . . . -179.54(12) ?
    C6B C1B C2B C3B . . . . -0.2(2) ?
    C13B C1B C2B C3B . . . . 179.80(14) ?
    C1B C2B C3B C4B . . . . -0.2(2) ?
    C2B C3B C4B C5B . . . . 0.1(2) ?
    C3B C4B C5B C6B . . . . 0.3(2) ?
    C3B C4B C5B C14B . . . . -179.27(13) ?
    C4B C5B C6B C1B . . . . -0.78(19) ?
    C14B C5B C6B C1B . . . . 178.79(13) ?
    C4B C5B C6B N1B . . . . 179.62(12) ?
    C14B C5B C6B N1B . . . . -0.8(2) ?
    C2B C1B C6B C5B . . . . 0.7(2) ?
    C13B C1B C6B C5B . . . . -179.29(13) ?
    C2B C1B C6B N1B . . . . -179.62(12) ?
    C13B C1B C6B N1B . . . . 0.34(19) ?
    N2B N1B C6B C5B . . . . -2.4(2) ?
    N2B N1B C6B C1B . . . . 178.02(12) ?
    N1B N2B C7B C8B . . . . 0.9(2) ?
    N1B N2B C7B C10B . . . . -179.37(11) ?
    N2B C7B C8B O1B . . . . -1.9(2) ?
    C10B C7B C8B O1B . . . . 178.34(13) ?
    N2B C7B C8B C9B . . . . 177.42(13) ?
    C10B C7B C8B C9B . . . . -2.3(2) ?
    C11B O3B C10B O2B . . . . -1.24(19) ?
    C11B O3B C10B C7B . . . . 178.20(11) ?
    N2B C7B C10B O2B . . . . 178.42(13) ?
    C8B C7B C10B O2B . . . . -1.8(2) ?
    N2B C7B C10B O3B . . . . -1.00(17) ?
    C8B C7B C10B O3B . . . . 178.78(12) ?
    C10B O3B C11B C12B . . . . -177.50(11) ?
loop_
    _geom_hbond_atom_site_label_D
    _geom_hbond_atom_site_label_H
    _geom_hbond_atom_site_label_A
    _geom_hbond_site_symmetry_A
    _geom_hbond_distance_DH
    _geom_hbond_distance_HA
    _geom_hbond_distance_DA
    _geom_hbond_angle_DHA
    C2B H2BA O2B 4_566 0.93 2.54 3.2442(16) 132.6
    N1A H1NA O1A . 0.904(18) 1.790(18) 2.5366(14) 138.3(15)
    N1B H1NB O1B . 0.91(2) 1.81(2) 2.5512(15) 136.2(16)
    C11B H11C Cg1 2_545 0.96 2.68 3.5516(15) 150
    C11B H11D Cg1 2_645 0.96 2.60 3.4832(15) 152
    C11A H11A Cg2 2_555 0.96 2.61 3.4633(15) 147
    C11A H11B Cg2 2_655 0.96 2.65 3.5304(15) 151
