# Supplementary material for: Ethyl 2-[(2,6-dimethyl­phen­yl)hydrazono]-3-oxobutanoate
Source: Acta Crystallogr Sect E Struct Rep Online. 2009 Jun 10;65(Pt 7):o1541–2. doi: 10.1107/S160053680902131X (PMC2969439; doi:10.1107/S160053680902131X)
Supplement: Supplementary file 2 [file e-65-o1541-Isup2.hkl]

#
# h,k,l, Fc-squared, Fo-squared, sigma(Fo-squared) and status flag
#
data_I
_shelx_title ' ca_0m in P2(1)/c (100K)'
_shelx_refln_list_code          4
_shelx_F_calc_maximum      529.81
_exptl_crystal_F_000      1120.00
_reflns_d_resolution_high  0.7696
 
loop_
 _symmetry_equiv_pos_as_xyz
 'x, y, z'
 '-x, y+1/2, -z+1/2'
 '-x, -y, -z'
 'x, -y-1/2, z-1/2'
 
_cell_length_a     6.8072
_cell_length_b    17.4339
_cell_length_c    22.9238
_cell_angle_alpha  90.000
_cell_angle_beta   90.921
_cell_angle_gamma  90.000
 
_shelx_F_squared_multiplier     1.000
 
loop_
 _refln_index_h
 _refln_index_k
 _refln_index_l
 _refln_F_squared_calc
 _refln_F_squared_meas
 _refln_F_squared_sigma
 _refln_observed_status
   1   0   0        5.22       -4.87      2.44 o
   2   0   0    87994.02    81867.20   1109.36 o
   3   0   0       89.34       51.48      8.45 o
   4   0   0    63582.68    64305.63   1375.73 o
   5   0   0        7.59       16.15      6.87 o
   6   0   0    40047.52    38738.40    553.03 o
   7   0   0       20.01       82.23     25.84 o
   1   1   0       65.29       59.66      3.48 o
   2   1   0   280701.47   237753.91   7502.42 o
   3   1   0       39.61       53.48      5.41 o
   4   1   0    44835.01    46076.50    457.11 o
   5   1   0       18.75       23.05      4.82 o
   6   1   0     3457.47     3430.52     49.22 o
   7   1   0       23.78       21.01      7.91 o
   8   1   0    12085.76    10938.23    209.00 o
   0   2   0    80729.41    69539.90    986.52 o
   1   2   0      368.24      383.98      4.82 o
   2   2   0     8220.23     8330.35    122.09 o
   3   2   0        9.87        7.91      3.38 o
   4   2   0     7854.05     8074.17     92.03 o
   5   2   0       98.82      107.77     10.20 o
   6   2   0     5583.56     5388.96     81.55 o
   7   2   0        9.49        7.54      6.61 o
   8   2   0       18.59       44.85     10.62 o
   1   3   0       81.46       94.46      2.28 o
   2   3   0       28.15       19.59      2.81 o
   3   3   0      322.43      314.19     16.85 o
   4   3   0      266.79      268.51     13.22 o
   5   3   0       33.52       30.37     24.10 o
   6   3   0        0.67        1.70      5.25 o
   7   3   0       10.89       10.49      6.62 o
   8   3   0      100.66      103.43     11.38 o
   0   4   0     1241.74     1138.75     10.74 o
   1   4   0        0.58       -0.68      1.52 o
   2   4   0        0.13       -1.33      1.57 o
   3   4   0        6.93        3.22      1.63 o
   4   4   0       13.15        7.38      2.73 o
   5   4   0       10.04        4.71      7.38 o
   6   4   0       14.10       13.00      5.56 o
   7   4   0       10.55        8.76      6.29 o
   8   4   0       10.74        7.53      8.28 o
   1   5   0       29.56       22.24      1.55 o
   2   5   0     5523.28     5527.27     40.19 o
   3   5   0        3.50        4.45      1.76 o
   4   5   0     1109.95     1093.25     21.46 o
   5   5   0        4.94        1.87      2.79 o
   6   5   0       90.13       95.13      6.16 o
   7   5   0        7.86       11.42      5.10 o
   8   5   0      336.05      306.83     18.76 o
   0   6   0    21397.25    21188.82    137.68 o
   1   6   0      422.93      448.72      5.49 o
   2   6   0     1604.07     1585.58     21.20 o
   3   6   0        1.50       -2.15      1.67 o
   4   6   0     2344.96     2405.55     26.28 o
   5   6   0       41.97       40.56      4.66 o
   6   6   0     1519.95     1501.35     33.06 o
   7   6   0       10.34       22.30      7.50 o
   8   6   0        1.24       14.08      7.70 o
   1   7   0     1714.14     1797.12     13.98 o
   2   7   0     3839.44     4040.80     26.06 o
   3   7   0     1736.01     1718.28     20.35 o
   4   7   0      798.98      855.55     13.93 o
   5   7   0       32.10       32.97      4.75 o
   6   7   0      282.75      281.24     14.16 o
   7   7   0      187.44      158.80     16.52 o
   8   7   0      554.16      526.78     27.33 o
   0   8   0        1.79       -0.28      1.65 o
   1   8   0     9534.11    10154.99     56.71 o
   2   8   0        6.78        4.41      1.39 o
   3   8   0      157.82      169.22      5.59 o
   4   8   0      101.80      117.45      5.77 o
   5   8   0     1907.81     1868.59     37.82 o
   6   8   0       50.88       45.21      9.48 o
   7   8   0      321.98      272.71     44.96 o
   8   8   0       21.11       44.22     11.68 o
   1   9   0     4103.97     4451.04     24.88 o
   2   9   0      587.74      575.40      7.39 o
   3   9   0     5350.31     5719.10     36.11 o
   4   9   0      127.51      135.02      6.52 o
   5   9   0      100.25      125.49     16.02 o
   6   9   0        0.41       -0.07      7.15 o
   7   9   0     1013.20      982.48     36.64 o
   8   9   0        1.36        1.49      9.19 o
   0  10   0      872.14     1000.56     10.98 o
   1  10   0     3632.26     3963.38     23.10 o
   2  10   0       67.33       82.89      3.36 o
   3  10   0       98.07      112.32      3.56 o
   4  10   0      106.67       87.34      7.75 o
   5  10   0     1417.27     1444.09     42.78 o
   6  10   0       27.01       30.31     10.15 o
   7  10   0      257.58      253.67     19.29 o
   1  11   0      132.22      152.55      3.53 o
   2  11   0       27.71       40.47      3.79 o
   3  11   0      460.02      519.88     10.17 o
   4  11   0        0.01       -0.22      3.31 o
   5  11   0       32.86       33.47      9.93 o
   6  11   0       16.88        9.43     14.41 o
   7  11   0       56.21       46.61     11.28 o
   0  12   0      130.73      122.55      5.23 o
   1  12   0       85.18       75.26      3.19 o
   2  12   0       28.36       27.77      3.09 o
   3  12   0        6.52        4.77      3.65 o
   4  12   0       13.51        9.69      4.67 o
   5  12   0       12.66       14.29      9.63 o
   6  12   0        2.42       -7.20      7.76 o
   7  12   0        0.82       14.63     14.53 o
   1  13   0      156.21      147.36      4.45 o
   2  13   0      283.45      285.06      7.33 o
   3  13   0      258.44      250.83     10.13 o
   4  13   0       52.35       51.32      9.59 o
   5  13   0        4.71        9.92      9.69 o
   6  13   0       19.12        5.99      9.22 o
   7  13   0       37.58       28.07     14.66 o
   0  14   0      593.34      588.92     14.76 o
   1  14   0      412.77      362.06      6.57 o
   2  14   0       53.70       55.71      5.67 o
   3  14   0        4.17        8.98      5.74 o
   4  14   0      143.15      140.49     13.57 o
   5  14   0      131.68      168.64     15.13 o
   6  14   0       95.90      102.43     24.84 o
   1  15   0      186.81      163.06      8.03 o
   2  15   0      302.48      296.34      9.96 o
   3  15   0      358.44      344.53     15.33 o
   4  15   0      143.43      161.92     12.92 o
   5  15   0        6.77        3.87      8.34 o
   6  15   0       14.16        8.33      9.79 o
   0  16   0      147.84      147.95      9.97 o
   1  16   0      364.74      375.44     12.04 o
   2  16   0       38.03       24.49      6.26 o
   3  16   0       45.77       40.63      6.83 o
   4  16   0       13.43       19.86      7.78 o
   5  16   0      212.95      230.50     15.67 o
   6  16   0       92.54       89.82     14.73 o
   1  17   0      127.19      122.47      9.47 o
   2  17   0        1.68        3.16      5.18 o
   3  17   0      184.85      174.90     11.77 o
   4  17   0        3.41        0.37      6.93 o
   5  17   0       22.55       24.73      8.62 o
   0  18   0       49.90       38.65      8.71 o
   1  18   0       56.40       45.10      8.26 o
   2  18   0        7.78        9.06      5.72 o
   3  18   0       36.04       32.34      7.51 o
   4  18   0       13.80       -4.83     15.48 o
   5  18   0       77.54       79.88     14.06 o
   1  19   0       26.08       18.20      7.00 o
   2  19   0       13.00       -0.93      5.38 o
   3  19   0       58.90       48.75      8.63 o
   4  19   0       26.11       19.65     10.37 o
   0  20   0        0.00       -3.23     10.19 o
   1  20   0      112.49      106.28     18.22 o
   2  20   0        2.41        3.77      6.18 o
   3  20   0        0.69       -0.80     10.76 o
   4  20   0        5.47        1.95     14.22 o
   1  21   0       34.04       35.77      8.92 o
   2  21   0        8.08       13.38      7.50 o
   3  21   0       90.14       81.37     11.66 o
   0  22   0       17.06       -3.73     12.67 o
   1  22   0       18.59        7.20     17.86 o
   2  22   0        5.26       13.63      7.78 o
  -8   1   1      272.63      322.15     30.72 o
  -7   1   1       55.54       47.63      8.87 o
  -6   1   1       27.69       31.09      9.95 o
  -5   1   1        8.08        9.31      2.55 o
  -4   1   1      151.47      145.06      6.95 o
  -3   1   1     1006.66     1078.06     16.97 o
  -2   1   1     1424.33     1342.06     20.99 o
  -1   1   1     1450.04     1503.09     17.03 o
   1   1   1        6.64        7.64      2.37 o
   2   1   1        1.11       -9.06      4.99 o
   3   1   1     1227.02     1413.97     20.83 o
   4   1   1       40.46       56.97      5.94 o
   5   1   1      348.65      351.36     11.84 o
   6   1   1       27.54       35.89      6.87 o
   7   1   1        2.20        5.05      6.61 o
   8   1   1       12.11       32.00     22.11 o
  -8   2   1       60.54       74.56     17.88 o
  -7   2   1       55.42       48.40      9.96 o
  -6   2   1      394.89      404.21     19.55 o
  -5   2   1      574.44      555.03     43.97 o
  -4   2   1      231.06      216.89     12.84 o
  -3   2   1      396.60      437.83     14.77 o
  -2   2   1        6.45        8.01      3.19 o
  -1   2   1     1232.60     1246.07     13.59 o
   0   2   1      366.27      337.54      3.20 o
   1   2   1     3244.33     3432.41     25.07 o
   2   2   1      225.34      247.61     10.85 o
   3   2   1      381.04      398.26     12.44 o
   4   2   1      314.87      334.65      9.88 o
   5   2   1      274.53      296.42     14.56 o
   6   2   1       28.47       27.84      7.09 o
   7   2   1      286.01      242.58     15.44 o
   8   2   1        2.31       14.70      7.73 o
  -8   3   1       17.58       12.85      6.97 o
  -7   3   1      101.48      108.81     10.13 o
  -6   3   1       26.50       36.29     16.64 o
  -5   3   1       35.43       21.47      7.14 o
  -4   3   1       13.28        6.48      4.33 o
  -3   3   1      348.34      377.19     18.66 o
  -2   3   1       49.42       36.93      1.93 o
  -1   3   1      424.99      510.82      5.42 o
   0   3   1        0.80        0.06      0.70 o
   1   3   1        8.25       -2.07      1.34 o
   2   3   1      410.09      395.04      6.68 o
   3   3   1      415.50      478.04     10.48 o
   4   3   1        0.12        3.43      3.16 o
   5   3   1      110.00      121.20      8.96 o
   6   3   1       57.50       59.17      8.26 o
   7   3   1       21.42       26.29      7.64 o
   8   3   1       55.97       61.42     15.59 o
  -8   4   1        3.02       13.35     11.56 o
  -7   4   1        6.71       21.23     12.45 o
  -6   4   1       44.01       20.44     10.68 o
  -5   4   1       29.65       43.52     10.20 o
  -4   4   1       75.85       66.72      9.58 o
  -3   4   1      143.84      141.04      4.27 o
  -2   4   1       12.73        7.77      1.71 o
  -1   4   1      209.00      187.78      3.41 o
   0   4   1      669.72      570.48      4.98 o
   1   4   1       98.91       67.80      2.01 o
   2   4   1        0.00       -1.45      1.33 o
   3   4   1        4.20        2.76      2.00 o
   4   4   1       14.38       16.81      1.96 o
   5   4   1        1.29        3.23      3.45 o
   6   4   1        0.24        5.52      5.30 o
   7   4   1        0.71       -0.48      5.96 o
   8   4   1       18.01       18.53      7.34 o
  -8   5   1       45.10       67.07     20.37 o
  -7   5   1        0.65        7.60      4.81 o
  -6   5   1        5.00       10.78      4.42 o
  -5   5   1       11.52       16.16      2.83 o
  -4   5   1       26.52       28.73      2.99 o
  -3   5   1       42.75       50.83      3.39 o
  -2   5   1        0.03        0.96      1.68 o
  -1   5   1       27.57       18.96      2.20 o
   0   5   1      142.36      116.77      2.50 o
   1   5   1        2.07        0.03      1.33 o
   2   5   1       16.63       23.36      2.07 o
   3   5   1        0.07        2.17      1.79 o
   4   5   1      115.72      137.86      5.01 o
   5   5   1       19.87       20.59      4.04 o
   6   5   1       14.81       20.33      4.39 o
   7   5   1        0.04        4.91      6.19 o
   8   5   1       15.81       41.66     24.10 o
  -8   6   1       83.03      134.64     28.82 o
  -7   6   1      266.95      257.10     14.77 o
  -6   6   1       10.94       12.96      3.87 o
  -5   6   1      152.51      154.26      8.49 o
  -4   6   1      237.71      267.36      7.02 o
  -3   6   1      446.00      444.07      9.56 o
  -2   6   1      399.74      443.71      6.07 o
  -1   6   1     2250.71     2391.20     15.81 o
   0   6   1       18.01        9.13      1.31 o
   1   6   1      120.18      133.11      3.11 o
   2   6   1      482.31      572.28      6.42 o
   3   6   1      463.84      475.17      8.96 o
   4   6   1       25.70       35.58      3.56 o
   5   6   1      128.11      138.54      7.83 o
   6   6   1       89.58       81.43      9.38 o
   7   6   1        4.90       10.91      6.35 o
   8   6   1       83.46       87.20     11.76 o
  -8   7   1        7.56       27.91     13.79 o
  -7   7   1       25.05       30.89     18.13 o
  -6   7   1      228.91      242.87     13.21 o
  -5   7   1     1109.07     1091.11     19.19 o
  -4   7   1      336.90      364.34      8.78 o
  -3   7   1     2680.46     2673.77     28.01 o
  -2   7   1        9.15       -0.21      1.10 o
  -1   7   1      150.78      165.90      3.78 o
   0   7   1     1306.31     1450.94      9.17 o
   1   7   1     6978.46     7487.95     41.02 o
   2   7   1     1034.50     1014.00      8.17 o
   3   7   1      948.34      955.64     12.76 o
   4   7   1       88.15      118.57      7.42 o
   5   7   1      167.59      168.96      8.96 o
   6   7   1      231.51      221.52     16.44 o
   7   7   1      245.90      263.22     18.06 o
   8   7   1        2.03        5.43      7.15 o
  -8   8   1      151.61      158.74     16.15 o
  -7   8   1      603.69      604.61     50.68 o
  -6   8   1      172.77      184.73     22.85 o
  -5   8   1      407.85      408.02     13.84 o
  -4   8   1       17.18       22.93      3.83 o
  -3   8   1      994.56     1014.72     13.68 o
  -2   8   1     2102.80     2214.60     16.54 o
  -1   8   1     8003.39     8717.59     51.94 o
   0   8   1     2848.03     2784.18     14.80 o
   1   8   1      382.94      409.66      4.85 o
   2   8   1      156.37      210.64      4.12 o
   3   8   1     1851.07     1875.08     20.28 o
   4   8   1     1150.81     1145.98     17.19 o
   5   8   1      780.39      759.36     22.83 o
   6   8   1       68.30       85.08     13.54 o
   7   8   1        0.21        6.09     16.27 o
   8   8   1      109.96      114.02     16.15 o
  -8   9   1       30.92       31.30     11.18 o
  -7   9   1       10.24        7.26     10.31 o
  -6   9   1      118.19       95.75     12.38 o
  -5   9   1      130.31      132.34     13.36 o
  -4   9   1     1228.24     1206.36     18.95 o
  -3   9   1      357.84      401.04      6.21 o
  -2   9   1      576.20      554.96      6.71 o
  -1   9   1      110.50      118.90      3.63 o
   0   9   1      920.13     1039.27      7.67 o
   1   9   1     1972.67     2211.39     14.38 o
   2   9   1     2147.07     2157.54     19.94 o
   3   9   1      265.23      283.22      4.27 o
   4   9   1       44.36       44.69      4.72 o
   5   9   1      104.44      113.83     14.04 o
   6   9   1      296.69      274.78     19.01 o
   7   9   1      255.20      263.36     77.13 o
   8   9   1       76.41       75.52     15.15 o
  -7  10   1       61.89       73.90     12.24 o
  -6  10   1      254.62      239.78     18.26 o
  -5  10   1       10.22        9.71      7.73 o
  -4  10   1        0.10       -1.67      4.54 o
  -3  10   1        4.14        3.03      1.53 o
  -2  10   1      873.38      893.72     10.06 o
  -1  10   1       18.03       15.45      1.92 o
   0  10   1      209.29      247.30      3.94 o
   1  10   1        9.52       10.17      1.37 o
   2  10   1      113.82      101.72      3.62 o
   3  10   1       13.20       10.94      1.72 o
   4  10   1      390.14      399.67     12.56 o
   5  10   1       61.95       53.62     11.24 o
   6  10   1        2.06        8.83     17.39 o
   7  10   1       25.21       31.88     15.15 o
  -7  11   1        0.28       13.43     13.29 o
  -6  11   1       99.29      125.97     15.18 o
  -5  11   1       46.30       47.32     10.83 o
  -4  11   1      221.50      226.92      7.69 o
  -3  11   1        0.15        2.34      1.86 o
  -2  11   1        9.30        2.84      2.25 o
  -1  11   1      138.06      149.19      3.69 o
   0  11   1      419.31      406.17      5.35 o
   1  11   1       45.83       69.40      2.71 o
   2  11   1       37.89       54.68      3.13 o
   3  11   1      153.17      154.65      8.57 o
   4  11   1       54.87       51.98      4.74 o
   5  11   1       73.64      110.67     23.35 o
   6  11   1       63.38       73.49     13.66 o
   7  11   1        1.08        2.45      7.88 o
  -7  12   1       22.14       26.28     10.66 o
  -6  12   1        1.85       14.08      9.81 o
  -5  12   1      168.41      171.09     17.68 o
  -4  12   1       23.41       26.27      5.69 o
  -3  12   1        1.26        1.48      3.15 o
  -2  12   1       65.79       82.18      4.40 o
  -1  12   1      706.42      658.13      8.16 o
   0  12   1        8.39        5.05      2.10 o
   1  12   1      623.87      623.62      7.61 o
   2  12   1      125.04      126.65      5.11 o
   3  12   1       20.56       17.84      4.18 o
   4  12   1        8.57        8.05      6.70 o
   5  12   1      240.76      214.26     19.71 o
   6  12   1       33.58       43.91     12.52 o
   7  12   1       98.68      117.51     23.35 o
  -7  13   1      113.20      107.07     19.87 o
  -6  13   1       23.33       26.25     10.52 o
  -5  13   1      214.64      203.61     19.65 o
  -4  13   1       24.32       19.43      7.93 o
  -3  13   1     1378.19     1376.19     23.08 o
  -2  13   1        1.31        5.56      3.14 o
  -1  13   1      114.67      105.05      3.82 o
   0  13   1        1.10        3.76      2.08 o
   1  13   1     1252.78     1284.94     11.59 o
   2  13   1        2.92        4.37      2.97 o
   3  13   1      826.69      828.16     16.57 o
   4  13   1        1.14       -1.90      6.49 o
   5  13   1        2.75       13.38      9.90 o
   6  13   1        0.32        2.72      8.15 o
   7  13   1       74.32       90.92     19.38 o
  -6  14   1       37.11       52.75     13.66 o
  -5  14   1      339.55      364.45     19.46 o
  -4  14   1       86.66       77.95     11.32 o
  -3  14   1        3.73       -1.07      4.67 o
  -2  14   1      136.88      117.41      7.64 o
  -1  14   1      745.68      811.87     11.21 o
   0  14   1       13.66       10.33      3.53 o
   1  14   1      464.61      462.73     10.04 o
   2  14   1      110.28       88.07      6.51 o
   3  14   1       10.14       19.31      5.45 o
   4  14   1        7.04       -6.79      5.83 o
   5  14   1      112.03      114.03     13.06 o
   6  14   1       59.38       48.96     14.16 o
  -6  15   1      144.01      168.16     20.61 o
  -5  15   1      231.13      262.46     17.47 o
  -4  15   1      166.54      145.44     14.32 o
  -3  15   1        3.26        7.19      4.87 o
  -2  15   1       13.49       15.50      4.98 o
  -1  15   1      582.76      514.58     13.42 o
   0  15   1      198.27      153.85      6.20 o
   1  15   1      512.20      423.16     11.65 o
   2  15   1       23.90       13.51      4.72 o
   3  15   1       10.99       14.89      6.28 o
   4  15   1       67.70       69.05     10.14 o
   5  15   1      260.48      282.76     16.68 o
   6  15   1       47.57       32.44     10.59 o
  -6  16   1       53.39       91.09     17.25 o
  -5  16   1        1.81       19.33      8.18 o
  -4  16   1        8.19       13.48      7.45 o
  -3  16   1     1254.15     1153.07     33.33 o
  -2  16   1      105.81       88.66      9.79 o
  -1  16   1     1357.05     1250.76     29.68 o
   0  16   1       51.85       51.05      5.64 o
   1  16   1      247.92      213.16      9.65 o
   2  16   1       11.33        6.11      5.08 o
   3  16   1     1534.09     1385.86     26.49 o
   4  16   1       54.47       57.51     10.01 o
   5  16   1      123.07      134.20     13.09 o
   6  16   1        2.00       12.30      9.09 o
  -5  17   1      434.54      398.87     19.78 o
  -4  17   1       38.98       35.41     12.08 o
  -3  17   1      117.30      119.18     10.31 o
  -2  17   1       55.83       53.29      7.37 o
  -1  17   1      686.48      583.98     16.68 o
   0  17   1        0.05        9.96      5.08 o
   1  17   1     1109.32     1011.74     29.46 o
   2  17   1       82.01       68.81      7.90 o
   3  17   1        6.86       14.41      6.39 o
   4  17   1       37.13       38.75      9.36 o
   5  17   1      455.02      436.51     20.84 o
  -5  18   1       17.49       23.22      9.40 o
  -4  18   1       20.50       39.87     21.75 o
  -3  18   1       25.76       18.72      6.44 o
  -2  18   1        9.32       11.42      5.81 o
  -1  18   1        0.07        6.75      6.32 o
   0  18   1       96.97       86.44      6.69 o
   1  18   1       39.56       31.66      6.64 o
   2  18   1       18.12       19.89      6.31 o
   3  18   1       16.33       11.43      6.29 o
   4  18   1       52.39       56.90     14.17 o
   5  18   1        3.87       21.28      9.51 o
  -4  19   1       48.17       41.59     11.94 o
  -3  19   1       36.71       43.44      8.25 o
  -2  19   1       45.56       40.94      7.70 o
  -1  19   1      153.18      177.07     14.77 o
   0  19   1       18.79       25.51      5.25 o
   1  19   1      219.44      258.00     14.22 o
   2  19   1      118.49      104.42      9.65 o
   3  19   1       10.45        6.67     10.15 o
   4  19   1        6.99        2.60      9.59 o
  -4  20   1        1.07        8.11     10.22 o
  -3  20   1      143.86      177.85     12.93 o
  -2  20   1      109.42      162.99     12.47 o
  -1  20   1        0.22        7.46      6.88 o
   0  20   1       69.93       63.75     12.45 o
   1  20   1      295.94      323.02     15.93 o
   2  20   1       30.09       33.54      8.02 o
   3  20   1      134.69      141.11     12.34 o
   4  20   1      115.18      140.91     17.79 o
  -3  21   1      188.96      219.76     15.87 o
  -2  21   1        7.46       14.67     10.54 o
  -1  21   1       29.46       24.63      8.24 o
   0  21   1      141.85      163.94     17.29 o
   1  21   1      115.19      108.85     11.42 o
   2  21   1       40.27       50.38     11.39 o
   3  21   1      165.46      174.67     13.66 o
  -2  22   1      104.62      121.70     12.33 o
  -1  22   1      277.61      274.17     16.72 o
   0  22   1       51.09       64.14     20.37 o
   1  22   1       14.82       13.72      8.44 o
   2  22   1      273.89      368.87     18.00 o
  -8   0   2     1940.07     1810.98     93.16 o
  -7   0   2      582.86      521.43     46.21 o
  -6   0   2      166.83      154.60     20.99 o
  -5   0   2      709.98      764.50     18.88 o
  -4   0   2     6239.86     6558.84    103.34 o
  -3   0   2      223.46      248.93     14.04 o
  -2   0   2    17946.58    17798.32    246.18 o
  -1   0   2     2825.91     2807.11     36.95 o
   1   0   2      243.61      223.87      9.13 o
   2   0   2    13071.15    13243.52    276.49 o
   3   0   2      329.28      361.41     13.58 o
   4   0   2      633.29      612.29     20.69 o
   5   0   2       89.98      107.06     11.16 o
   6   0   2      310.34      316.77     19.37 o
   7   0   2        9.66       10.83      9.09 o
   8   0   2       94.98      168.18     36.52 o
  -8   1   2      106.52      121.13     21.69 o
  -7   1   2       71.29       65.38     15.90 o
  -6   1   2     2182.49     2202.14     51.57 o
  -5   1   2      355.05      382.38     13.05 o
  -4   1   2     1025.52     1016.21     18.25 o
  -3   1   2     1284.54     1389.91     24.56 o
  -2   1   2     5490.99     5447.44     60.35 o
  -1   1   2        7.60        0.71      0.98 o
   0   1   2    12735.05    12553.99     93.35 o
   1   1   2     1376.64     1307.52     28.39 o
   2   1   2       42.84       36.53      6.85 o
   3   1   2      100.89      118.39      6.15 o
   4   1   2     1663.55     1725.83     27.35 o
   5   1   2       69.17       72.33      7.14 o
   6   1   2      110.81      131.16      9.68 o
   7   1   2       50.05       39.81      7.67 o
   8   1   2       66.67       80.94     12.55 o
  -8   2   2       84.21      126.45     22.31 o
  -7   2   2       89.89      108.44     15.31 o
  -6   2   2      131.29      154.70     28.69 o
  -5   2   2        7.40        6.47      3.91 o
  -4   2   2      928.11      983.99     26.16 o
  -3   2   2      155.40      162.38      8.36 o
  -2   2   2       35.53       34.68      4.80 o
  -1   2   2     1002.02      859.66      8.92 o
   0   2   2     2319.40     2240.59     11.83 o
   1   2   2       12.18        0.72      1.09 o
   2   2   2      494.95      487.31     25.71 o
   3   2   2      201.88      211.76      7.64 o
   4   2   2       96.47      110.38      9.50 o
   5   2   2        3.22        1.11      5.13 o
   6   2   2      287.11      288.63     12.87 o
   7   2   2       15.19        9.11      7.27 o
   8   2   2       20.82       39.15      9.62 o
  -8   3   2      100.78       85.75     19.03 o
  -7   3   2       11.00       31.75     12.89 o
  -6   3   2        0.81        4.27     12.17 o
  -5   3   2        0.50        5.37      5.90 o
  -4   3   2      262.56      266.03     13.39 o
  -3   3   2      397.08      329.93     22.54 o
  -2   3   2      123.74      117.29      4.15 o
  -1   3   2      344.74      353.13      4.42 o
   0   3   2     1328.44     1351.41      9.08 o
   1   3   2        2.75       -1.81      1.15 o
   2   3   2      490.55      497.80      7.61 o
   3   3   2      340.62      322.82      6.93 o
   4   3   2      275.67      257.40      9.67 o
   5   3   2       45.81       53.69      6.62 o
   6   3   2        0.66        5.60      5.85 o
   7   3   2        9.03       -0.21      6.65 o
   8   3   2       83.39      102.11     12.47 o
  -8   4   2        7.63       31.06     18.88 o
  -7   4   2        4.98       16.62     11.94 o
  -6   4   2        0.48       -5.25      7.96 o
  -5   4   2       76.41       91.60     13.35 o
  -4   4   2       69.59       62.60      9.19 o
  -3   4   2       35.75       33.66      3.14 o
  -2   4   2      650.85      610.51      8.87 o
  -1   4   2      898.28      935.45      9.09 o
   0   4   2      118.45       97.06      2.48 o
   1   4   2      532.07      530.39      5.20 o
   2   4   2      955.12      880.39     11.57 o
   3   4   2        2.94        2.72      1.89 o
   4   4   2      252.23      241.32      6.08 o
   5   4   2       19.17        9.46      2.90 o
   6   4   2       76.13       72.96      7.26 o
   7   4   2        1.11        0.63      6.23 o
   8   4   2      154.13      165.18     17.40 o
  -8   5   2        2.24       59.12     20.87 o
  -7   5   2        0.77        8.96      6.99 o
  -6   5   2      596.67      587.82     14.57 o
  -5   5   2       58.63       59.51      5.27 o
  -4   5   2     1569.61     1602.84     20.60 o
  -3   5   2      246.21      263.06      7.00 o
  -2   5   2      410.21      374.64      7.06 o
  -1   5   2        9.84        5.87      1.27 o
   0   5   2    12492.58    12275.31     60.93 o
   1   5   2        8.78        8.92      1.44 o
   2   5   2     1756.62     1781.95     14.54 o
   3   5   2      197.81      205.32      6.28 o
   4   5   2      602.68      540.57     11.03 o
   5   5   2        0.15       -2.86      3.45 o
   6   5   2      637.06      651.44     17.24 o
   7   5   2       10.55       15.87      6.12 o
   8   5   2        0.00       26.42     17.14 o
  -8   6   2      602.76      595.46     53.66 o
  -7   6   2      285.51      243.70     37.26 o
  -6   6   2      213.35      229.79      8.31 o
  -5   6   2      568.37      572.91     12.34 o
  -4   6   2     1394.99     1394.06     20.06 o
  -3   6   2      227.24      214.44      7.92 o
  -2   6   2     7389.40     7305.28     75.97 o
  -1   6   2     5162.04     5422.04     31.35 o
   0   6   2      116.60      137.00      2.84 o
   1   6   2      797.42      898.99      6.93 o
   2   6   2     6033.14     5968.89     33.11 o
   3   6   2     1053.87      999.14     13.92 o
   4   6   2     1270.82     1365.39     22.19 o
   5   6   2      877.58      850.99     18.61 o
   6   6   2      108.33      120.47     11.23 o
   7   6   2        0.28       11.31      6.85 o
   8   6   2      282.01      286.30     44.84 o
  -8   7   2       19.03       24.59     13.17 o
  -7   7   2       86.25      102.86     14.78 o
  -6   7   2      628.77      618.51     17.27 o
  -5   7   2      857.05      781.32     17.14 o
  -4   7   2      498.55      514.42     13.96 o
  -3   7   2     3656.53     3673.49     39.25 o
  -2   7   2     1055.39     1020.78      9.78 o
  -1   7   2      216.27      220.71      4.38 o
   0   7   2     5701.68     5568.27     28.34 o
   1   7   2    12903.21    13689.00     66.95 o
   2   7   2      201.98      229.97      3.60 o
   3   7   2     2260.05     2270.13     22.83 o
   4   7   2      677.82      634.30     15.24 o
   5   7   2      512.10      475.82     14.30 o
   6   7   2      319.30      303.53     16.08 o
   7   7   2      861.21      823.78     31.45 o
   8   7   2       12.94       23.60     10.68 o
  -8   8   2       13.05       17.14      8.20 o
  -7   8   2      343.42      321.39     17.52 o
  -6   8   2       11.33       19.20     11.05 o
  -5   8   2      191.13      208.49     10.58 o
  -4   8   2       85.12       92.12      5.39 o
  -3   8   2     1685.45     1653.27     22.63 o
  -2   8   2      171.38      161.29      3.82 o
  -1   8   2     8846.01     9456.36     55.95 o
   0   8   2        0.40       -1.60      1.22 o
   1   8   2        9.84        9.74      1.46 o
   2   8   2      411.44      393.70      5.49 o
   3   8   2     4178.56     4223.91     30.95 o
   4   8   2       84.97       79.18      5.35 o
   5   8   2     1063.67     1091.53     28.43 o
   6   8   2       55.08       51.95     10.87 o
   7   8   2      148.58      158.24     19.13 o
   8   8   2       97.80       72.54     15.40 o
  -8   9   2        0.61        1.99      8.20 o
  -7   9   2       13.40        6.14     13.17 o
  -6   9   2       79.47       91.45     11.80 o
  -5   9   2      393.83      381.27     19.84 o
  -4   9   2       69.48       99.24      6.55 o
  -3   9   2      205.79      225.84      5.86 o
  -2   9   2      209.91      197.98      4.12 o
  -1   9   2     1447.70     1509.67     13.59 o
   0   9   2      138.65      181.80      3.36 o
   1   9   2     3466.38     3732.28     21.75 o
   2   9   2       43.05       22.52      2.02 o
   3   9   2       10.79       15.29      1.50 o
   4   9   2       11.58       11.34      4.41 o
   5   9   2      707.47      715.41     45.21 o
   6   9   2       18.71       12.61      9.03 o
   7   9   2      263.18      272.53     20.35 o
   8   9   2        3.17       19.38     11.92 o
  -7  10   2        4.94       10.78      8.40 o
  -6  10   2        0.62        5.55      7.58 o
  -5  10   2        4.79       17.30      8.13 o
  -4  10   2      303.58      299.12     10.61 o
  -3  10   2      139.15      152.50      3.78 o
  -2  10   2      328.99      399.00      6.56 o
  -1  10   2       12.77       19.53      2.36 o
   0  10   2      280.83      266.44      4.27 o
   1  10   2      233.91      242.95      3.91 o
   2  10   2      495.94      562.73      7.44 o
   3  10   2      199.70      206.60      5.98 o
   4  10   2        6.74       11.71      4.33 o
   5  10   2        0.00       -4.39      7.06 o
   6  10   2       51.75       56.23     13.04 o
   7  10   2       44.98       45.73     11.99 o
  -7  11   2       20.63       20.95      9.29 o
  -6  11   2       65.67       68.40     12.30 o
  -5  11   2       14.56       12.04      7.89 o
  -4  11   2       27.13       27.96      5.11 o
  -3  11   2       20.53       20.39      2.81 o
  -2  11   2      126.64      140.67      4.80 o
  -1  11   2      138.27      138.46      4.28 o
   0  11   2      413.12      492.78      5.90 o
   1  11   2      139.95      133.10      3.32 o
   2  11   2        4.96        6.68      2.53 o
   3  11   2        8.03        3.75      3.15 o
   4  11   2      136.22      138.61      8.05 o
   5  11   2       31.35       23.74      9.95 o
   6  11   2       92.58       87.31     14.15 o
   7  11   2       16.16       14.46      8.99 o
  -7  12   2        0.04        6.60     21.61 o
  -6  12   2        1.88        0.89     11.68 o
  -5  12   2      180.67      204.07     18.47 o
  -4  12   2        2.49       -5.04      4.38 o
  -3  12   2      409.10      393.89     11.28 o
  -2  12   2        4.34        2.87      2.59 o
  -1  12   2        1.24        2.32      2.48 o
   0  12   2        4.09        0.75      1.88 o
   1  12   2      640.69      632.84      7.70 o
   2  12   2       12.00       12.96      3.03 o
   3  12   2      279.33      269.10      8.58 o
   4  12   2       93.34       98.17     12.48 o
   5  12   2        3.59       12.52      9.55 o
   6  12   2        0.02        7.47      9.30 o
   7  12   2       48.88       46.11     13.08 o
  -7  13   2       67.54       58.38     16.64 o
  -6  13   2       47.82       54.40     12.88 o
  -5  13   2       74.82       74.53     14.06 o
  -4  13   2       10.39        4.02      6.56 o
  -3  13   2       66.40       67.25      6.98 o
  -2  13   2      126.24      130.73      8.87 o
  -1  13   2      582.18      583.05      9.21 o
   0  13   2      272.90      321.49      5.65 o
   1  13   2       28.86       26.07      2.88 o
   2  13   2        4.79        2.15      3.03 o
   3  13   2      126.12      119.74      7.53 o
   4  13   2       69.60       78.17      9.77 o
   5  13   2       89.11       96.66     12.14 o
   6  13   2        0.57        5.62      9.44 o
   7  13   2        0.06       -6.71      9.69 o
  -6  14   2       46.61       59.24     20.12 o
  -5  14   2        3.31       11.14      7.91 o
  -4  14   2      162.91      194.88     15.15 o
  -3  14   2       24.16       22.17      5.51 o
  -2  14   2      514.75      481.63     13.43 o
  -1  14   2        0.20       -4.53      2.65 o
   0  14   2        0.99        0.51      3.12 o
   1  14   2       13.94       15.86      3.04 o
   2  14   2      562.43      578.05     13.14 o
   3  14   2        2.74        2.52      6.21 o
   4  14   2      225.48      215.26     14.04 o
   5  14   2        0.19       -0.21      6.28 o
   6  14   2       11.19       19.21      8.94 o
  -6  15   2      209.20      219.39     22.80 o
  -5  15   2        2.95        0.83     11.40 o
  -4  15   2      542.94      481.50     21.63 o
  -3  15   2      118.93      108.49      8.97 o
  -2  15   2        6.03        7.61      4.39 o
  -1  15   2       95.11       99.48      6.50 o
   0  15   2      988.55      858.87     12.83 o
   1  15   2        1.20       -1.80      3.90 o
   2  15   2      503.63      422.19     11.79 o
   3  15   2      117.30      115.44      8.75 o
   4  15   2      111.21      133.55     12.49 o
   5  15   2       27.83       28.26     10.74 o
   6  15   2      725.17      663.22     29.56 o
  -6  16   2      277.96      274.26     25.47 o
  -5  16   2       46.45       33.55      9.66 o
  -4  16   2       41.79       47.35     10.55 o
  -3  16   2       17.16       23.93      5.97 o
  -2  16   2      872.58      717.44     31.45 o
  -1  16   2       88.44       72.19      6.84 o
   0  16   2      236.76      191.76      7.78 o
   1  16   2      177.19      169.29      8.82 o
   2  16   2      360.56      316.16     13.00 o
   3  16   2        0.70        1.50      5.13 o
   4  16   2     1106.11      984.68     30.08 o
   5  16   2       66.38       57.36     10.54 o
   6  16   2       48.80       78.10     14.49 o
  -5  17   2        1.32       23.78      9.78 o
  -4  17   2      437.34      363.73     18.13 o
  -3  17   2       15.85       19.50      6.51 o
  -2  17   2       31.79       34.28      7.68 o
  -1  17   2        0.78        7.15      6.04 o
   0  17   2      354.34      240.55     11.95 o
   1  17   2       69.43       54.89      7.46 o
   2  17   2      486.13      409.20     14.80 o
   3  17   2       43.34       38.22      7.72 o
   4  17   2       13.72       12.41      8.64 o
   5  17   2        2.60        9.55      7.98 o
  -5  18   2        0.05        7.33      8.18 o
  -4  18   2       16.81       39.42     22.00 o
  -3  18   2        9.99        6.62      8.53 o
  -2  18   2      219.89      161.00     10.51 o
  -1  18   2       14.96        5.88      6.92 o
   0  18   2       45.73       38.78      5.69 o
   1  18   2        6.79       -0.42      5.30 o
   2  18   2      122.81      103.51      9.19 o
   3  18   2       36.52       38.34      7.96 o
   4  18   2      164.83      159.12     16.73 o
   5  18   2       11.21       16.26      9.87 o
  -4  19   2       65.76       65.67     14.74 o
  -3  19   2       10.95        7.48      8.26 o
  -2  19   2       32.15       28.02      9.82 o
  -1  19   2        0.53       -0.88      6.15 o
   0  19   2      190.45      150.09     13.35 o
   1  19   2       12.52       20.76      7.08 o
   2  19   2        5.57        7.96      6.10 o
   3  19   2       25.94       22.01      7.01 o
   4  19   2      116.08      125.35     16.47 o
  -4  20   2      108.22      116.30     17.75 o
  -3  20   2       73.04       81.29     10.11 o
  -2  20   2      163.95      197.08     13.38 o
  -1  20   2      222.31      274.73     14.97 o
   0  20   2       14.17       17.61      7.24 o
   1  20   2        4.37       11.53      9.75 o
   2  20   2      230.60      250.46     13.32 o
   3  20   2      145.00      200.18     13.99 o
   4  20   2       52.14       68.76     13.90 o
  -3  21   2      199.89      239.77     16.33 o
  -2  21   2       34.04       60.91      9.63 o
  -1  21   2       33.54       39.42      8.96 o
   0  21   2      315.26      361.03     23.85 o
   1  21   2      458.14      548.59     25.78 o
   2  21   2       73.07       83.68     11.58 o
   3  21   2       90.21      113.20     12.80 o
  -2  22   2      391.15      448.15     19.61 o
  -1  22   2      168.29      188.43     19.43 o
   0  22   2       57.93       52.77     13.12 o
   1  22   2        8.39        5.26      7.91 o
   2  22   2      169.98      189.96     14.12 o
  -8   1   3      908.43      818.75     44.17 o
  -7   1   3       22.86       15.76     12.20 o
  -6   1   3      267.22      270.86     11.89 o
  -5   1   3        9.67        6.97      3.56 o
  -4   1   3     2684.19     2740.66     35.43 o
  -3   1   3      283.24      284.79     10.71 o
  -2   1   3    16726.58    16649.16    191.55 o
  -1   1   3      446.18      427.26      8.10 o
   0   1   3      130.98      129.95      1.62 o
   1   1   3      165.64      147.03      2.22 o
   2   1   3    12316.06    12147.86    181.19 o
   3   1   3      110.94      106.17      6.38 o
   4   1   3     2644.15     2659.24     38.16 o
   5   1   3       72.11       72.56      7.56 o
   6   1   3      162.27      175.39     11.23 o
   7   1   3        1.81        2.99      6.22 o
   8   1   3      635.13      590.55     25.59 o
  -8   2   3        3.32       18.64     13.44 o
  -7   2   3       58.66       53.42     15.53 o
  -6   2   3     2212.20     2186.79     50.40 o
  -5   2   3      169.68      185.69     11.22 o
  -4   2   3     3795.06     3925.73     54.37 o
  -3   2   3      235.14      199.43      9.15 o
  -2   2   3     1824.06     1789.77     30.23 o
  -1   2   3      519.31      498.87      6.42 o
   0   2   3    32396.69    30623.80    196.55 o
   1   2   3     1070.66     1019.90      8.03 o
   2   2   3     4091.57     4071.15     38.41 o
   3   2   3      338.25      300.25      9.73 o
   4   2   3     2489.02     2573.77     37.45 o
   5   2   3        1.64        4.81      4.85 o
   6   2   3     1980.27     1903.77     34.90 o
   7   2   3       13.19       20.76      7.00 o
   8   2   3        0.54        8.69      8.10 o
  -8   3   3      270.87      232.11     27.14 o
  -7   3   3       33.39       53.64     26.95 o
  -6   3   3       65.31       83.91     12.17 o
  -5   3   3       49.87       56.03      9.72 o
  -4   3   3      365.53      406.03     16.70 o
  -3   3   3       13.83       17.80      3.97 o
  -2   3   3     1259.11     1310.32     14.13 o
  -1   3   3      637.63      577.11      6.54 o
   0   3   3        6.65        5.76      0.99 o
   1   3   3      402.18      352.26      5.17 o
   2   3   3     1935.49     1968.83     26.94 o
   3   3   3       10.83       15.15      2.18 o
   4   3   3      455.08      496.85      9.47 o
   5   3   3       56.06       63.29     11.39 o
   6   3   3      131.20      143.76     10.39 o
   7   3   3        5.42       16.69      7.76 o
   8   3   3      468.25      469.73     51.83 o
  -8   4   3        0.76       13.57     12.46 o
  -7   4   3       11.44       -2.13     10.25 o
  -6   4   3       90.07      104.94     16.95 o
  -5   4   3        7.00        7.49      3.82 o
  -4   4   3      887.57      866.42     24.30 o
  -3   4   3      231.11      212.20      4.90 o
  -2   4   3       74.91       65.05      3.59 o
  -1   4   3      500.14      447.96      4.62 o
   0   4   3     2566.12     2495.91     15.13 o
   1   4   3       22.85       10.97      1.48 o
   2   4   3     1977.97     1909.14     22.35 o
   3   4   3      100.78       87.03      4.04 o
   4   4   3       25.30       18.54      3.00 o
   5   4   3        1.27        0.37      3.30 o
   6   4   3       12.33       16.53      6.20 o
   7   4   3        0.08        0.37      6.29 o
   8   4   3       29.08       40.23      9.27 o
  -8   5   3       76.46      138.87     32.05 o
  -7   5   3        7.29        4.73      7.46 o
  -6   5   3      354.33      343.50     19.35 o
  -5   5   3        1.90        4.92      2.79 o
  -4   5   3       56.02       74.77      4.06 o
  -3   5   3       23.84       27.98      2.86 o
  -2   5   3     4352.96     4341.90     48.32 o
  -1   5   3      142.32      112.18      2.54 o
   0   5   3     4849.36     4735.44     24.83 o
   1   5   3        5.17       -0.34      1.08 o
   2   5   3      413.84      437.25      5.39 o
   3   5   3      182.68      172.88      6.17 o
   4   5   3     1456.20     1473.94     20.72 o
   5   5   3        9.17       10.53      4.46 o
   6   5   3      119.79      103.18     12.84 o
   7   5   3       39.44       32.26      7.45 o
   8   5   3        8.96       15.90      9.69 o
  -8   6   3       88.27       67.32     17.39 o
  -7   6   3       32.77       37.76     20.62 o
  -6   6   3        8.57       13.04      7.14 o
  -5   6   3       62.91       62.66      8.33 o
  -4   6   3      447.92      478.60     10.70 o
  -3   6   3       43.49       49.76      4.04 o
  -2   6   3      712.31      697.72      8.09 o
  -1   6   3      883.77      961.93      9.07 o
   0   6   3        0.24       -1.42      1.19 o
   1   6   3      653.48      686.74      6.33 o
   2   6   3     1128.16     1141.67      9.62 o
   3   6   3      121.57      131.12      7.48 o
   4   6   3       11.07        7.01      3.23 o
   5   6   3      336.22      319.64     11.79 o
   6   6   3       78.81       94.88     10.87 o
   7   6   3       97.81      115.22     13.86 o
   8   6   3       44.95       66.18     11.92 o
  -7   7   3       23.03       25.62      6.80 o
  -6   7   3        0.50        2.81      4.45 o
  -5   7   3      148.00      138.69      8.78 o
  -4   7   3      107.39      126.43      7.88 o
  -3   7   3      521.85      546.69     12.91 o
  -2   7   3      513.69      508.94      5.27 o
  -1   7   3       39.24       49.48      2.09 o
   0   7   3      248.10      293.01      3.87 o
   1   7   3     1501.35     1694.58     11.21 o
   2   7   3       88.76       95.11      2.65 o
   3   7   3      514.03      527.18     10.41 o
   4   7   3       73.99       65.14      5.43 o
   5   7   3        1.75        6.20      4.80 o
   6   7   3        1.64        7.34      6.52 o
   7   7   3      222.93      188.00     17.37 o
   8   7   3        3.51       11.68     10.93 o
  -7   8   3      184.46      161.66     21.12 o
  -6   8   3       72.36       81.37     10.07 o
  -5   8   3       81.64       70.87      7.33 o
  -4   8   3      636.59      650.35     15.66 o
  -3   8   3       63.63       82.92      5.42 o
  -2   8   3      682.68      629.55      6.82 o
  -1   8   3     1269.24     1533.84     12.15 o
   0   8   3      394.37      398.08      4.80 o
   1   8   3      213.90      277.82      3.72 o
   2   8   3     1960.86     1969.37     19.15 o
   3   8   3      171.00      213.87      4.35 o
   4   8   3       31.61       24.79      4.03 o
   5   8   3      152.24      155.38     12.18 o
   6   8   3      161.99      170.20     16.81 o
   7   8   3        2.46       21.52      9.24 o
   8   8   3       56.71       89.43     16.89 o
  -8   9   3       27.81       24.35      8.69 o
  -7   9   3       11.17       16.04      7.71 o
  -6   9   3      118.45      141.14     13.73 o
  -5   9   3       95.33       99.53      9.68 o
  -4   9   3       43.19       35.31      6.43 o
  -3   9   3       57.89       64.83      4.07 o
  -2   9   3      439.24      456.11      6.25 o
  -1   9   3       35.14       47.48      2.78 o
   0   9   3     1846.32     1850.40     12.05 o
   1   9   3      364.10      461.05      4.99 o
   2   9   3       13.95       13.31      1.79 o
   3   9   3       16.27       15.31      2.39 o
   4   9   3      497.13      513.58      9.52 o
   5   9   3       81.21       94.06     13.35 o
   6   9   3       47.09       47.53     18.51 o
   7   9   3       34.54        3.40      8.84 o
   8   9   3       45.65       47.95     14.41 o
  -7  10   3       10.76        3.23     11.80 o
  -6  10   3        6.06       13.85      7.98 o
  -5  10   3       33.92       27.89      8.94 o
  -4  10   3       22.42       25.09      5.65 o
  -3  10   3      160.48      187.03      5.51 o
  -2  10   3       44.20       44.39      2.71 o
  -1  10   3      120.04      123.78      3.98 o
   0  10   3        4.84        4.24      1.56 o
   1  10   3        8.64       18.78      1.70 o
   2  10   3       54.88       61.64      4.49 o
   3  10   3      132.72      158.10      4.68 o
   4  10   3        0.78        3.41      6.04 o
   5  10   3        4.15        2.58      7.85 o
   6  10   3       33.99       49.50     11.91 o
   7  10   3       36.15       32.25     11.34 o
  -7  11   3       95.06      117.33     14.67 o
  -6  11   3       43.45       61.58     11.58 o
  -5  11   3      117.22      119.61     18.01 o
  -4  11   3       26.83       30.75      5.17 o
  -3  11   3       21.22       14.35      2.51 o
  -2  11   3       62.23       52.80      3.55 o
  -1  11   3       80.39       92.32      3.74 o
   0  11   3      248.26      212.16      4.12 o
   1  11   3      250.13      229.79      4.47 o
   2  11   3        0.20        1.54      2.37 o
   3  11   3       21.41        9.76      4.05 o
   4  11   3       68.51       64.59      5.52 o
   5  11   3       19.92       15.62      5.56 o
   6  11   3       60.45      108.06     28.57 o
   7  11   3        0.39       -0.80      8.24 o
  -7  12   3       27.02       40.74     19.38 o
  -6  12   3        2.46       14.45      9.13 o
  -5  12   3        2.74        5.54      8.54 o
  -4  12   3       82.56       91.00      7.54 o
  -3  12   3      162.54      151.88      8.30 o
  -2  12   3       50.25       50.32      3.87 o
  -1  12   3      203.76      189.69      5.74 o
   0  12   3       32.42       23.96      2.41 o
   1  12   3        0.71       -1.35      1.89 o
   2  12   3      157.46      140.56      6.12 o
   3  12   3       67.37       73.58      5.69 o
   4  12   3       11.06        6.12      6.08 o
   5  12   3       14.22       18.34      9.67 o
   6  12   3       89.28       92.89     15.76 o
   7  12   3        1.71       15.38     19.63 o
  -7  13   3        1.26       16.15     11.68 o
  -6  13   3        2.01        4.97      8.32 o
  -5  13   3       15.97        4.99      8.61 o
  -4  13   3       49.31       56.06     11.09 o
  -3  13   3       12.52       13.49      4.74 o
  -2  13   3       84.61       84.77      5.71 o
  -1  13   3        8.72        5.38      3.99 o
   0  13   3       25.48       26.57      2.81 o
   1  13   3        0.21       -1.57      2.31 o
   2  13   3      288.75      265.34      7.43 o
   3  13   3        0.02        4.12      4.31 o
   4  13   3      115.04      118.88     11.28 o
   5  13   3        9.86       10.87      7.53 o
   6  13   3       87.93       97.91     14.10 o
   7  13   3       33.96       46.76     13.74 o
  -6  14   3      130.77      112.22     17.32 o
  -5  14   3        7.50       12.77      9.10 o
  -4  14   3        9.43        2.65      7.55 o
  -3  14   3      100.29       94.63     11.33 o
  -2  14   3      153.26      141.93      9.21 o
  -1  14   3      212.85      203.63      6.47 o
   0  14   3      275.87      265.60      7.64 o
   1  14   3        5.55        5.23      2.89 o
   2  14   3        0.73       -5.17      3.94 o
   3  14   3      214.56      200.31     11.49 o
   4  14   3      249.57      245.68     15.10 o
   5  14   3      148.68      140.72     12.88 o
   6  14   3      142.64      146.14     16.62 o
  -6  15   3        1.72        1.72      9.74 o
  -5  15   3      151.91      165.38     19.42 o
  -4  15   3       19.96       13.42      8.31 o
  -3  15   3       31.97       31.29      6.38 o
  -2  15   3       32.98       34.12      5.79 o
  -1  15   3      126.99      116.11      6.82 o
   0  15   3        5.11        4.38      3.46 o
   1  15   3      531.02      494.15     12.59 o
   2  15   3       19.40       18.20      4.90 o
   3  15   3       65.77       73.58      7.82 o
   4  15   3        4.00        8.07      7.40 o
   5  15   3       85.24       91.01     11.56 o
   6  15   3        2.07        2.26      9.26 o
  -6  16   3       11.91       27.91     24.84 o
  -5  16   3        7.13        1.83      7.63 o
  -4  16   3       12.28        7.58      8.15 o
  -3  16   3       86.85       76.74      8.46 o
  -2  16   3      184.63      178.22     10.17 o
  -1  16   3       30.67       24.98      6.14 o
   0  16   3       20.36        5.60      3.87 o
   1  16   3       11.22        9.24      4.59 o
   2  16   3       76.80      108.09      8.80 o
   3  16   3       76.14       80.74      8.47 o
   4  16   3      175.56      183.62     14.30 o
   5  16   3       26.22       21.86     18.04 o
   6  16   3       13.33       31.45     13.39 o
  -5  17   3        8.77        0.17      9.80 o
  -4  17   3      221.91      235.43     22.76 o
  -3  17   3        7.70        4.73      5.99 o
  -2  17   3        0.02       -6.09      5.55 o
  -1  17   3        9.91       18.67      6.39 o
   0  17   3      391.26      344.97      9.90 o
   1  17   3       66.37       57.84      8.08 o
   2  17   3      240.68      228.81     11.86 o
   3  17   3        4.69        6.14      6.11 o
   4  17   3        8.05       16.49      9.90 o
   5  17   3        8.48       29.31      9.06 o
  -5  18   3       31.97       48.19     15.58 o
  -4  18   3       84.65      102.16     14.02 o
  -3  18   3      130.55      131.47     10.76 o
  -2  18   3      220.18      200.00     13.04 o
  -1  18   3       27.22       22.26      7.07 o
   0  18   3        2.28        4.78      4.62 o
   1  18   3       70.09       62.31      8.07 o
   2  18   3      234.71      214.79     11.97 o
   3  18   3      118.79      114.12     10.78 o
   4  18   3       73.32       54.91     15.58 o
   5  18   3        5.81       16.37     10.08 o
  -4  19   3        0.13        7.38      9.50 o
  -3  19   3      120.87      120.83     10.71 o
  -2  19   3      228.79      212.41     13.28 o
  -1  19   3      155.01      135.71     12.66 o
   0  19   3      185.69      159.64     11.29 o
   1  19   3        1.63       -1.93      5.36 o
   2  19   3       41.65       60.46      8.37 o
   3  19   3      115.56      110.93     11.06 o
   4  19   3      245.97      244.55     20.35 o
  -4  20   3      170.35      196.40     19.29 o
  -3  20   3        0.01       -0.44      6.89 o
  -2  20   3        4.22       -8.27      6.58 o
  -1  20   3      223.30      280.10     15.16 o
   0  20   3      198.77      216.80     13.54 o
   1  20   3      140.82      144.85     11.98 o
   2  20   3      203.71      200.03     15.12 o
   3  20   3       14.42       28.03      8.75 o
   4  20   3       12.09       11.08     10.30 o
  -3  21   3       53.28       82.35     14.20 o
  -2  21   3       95.38      113.87     13.51 o
  -1  21   3        7.41       19.39      7.67 o
   0  21   3        4.20        4.89      9.22 o
   1  21   3       44.56       67.93     10.00 o
   2  21   3       42.21       29.92      8.68 o
   3  21   3       58.36       83.26     10.79 o
  -1  22   3        8.29       14.94     14.13 o
   0  22   3        7.84      -13.48     34.03 o
   1  22   3       24.06       48.08     18.65 o
  -8   0   4      340.37      445.42     49.68 o
  -7   0   4      179.67      158.00     30.06 o
  -6   0   4      374.68      372.13     16.71 o
  -5   0   4     2128.08     2151.20     38.48 o
  -4   0   4      310.40      344.86     11.23 o
  -3   0   4     2060.92     2161.39     47.56 o
  -2   0   4     5871.70     5859.14     92.47 o
  -1   0   4      718.85      696.57     26.08 o
   0   0   4      825.88      818.81      7.70 o
   1   0   4    14270.94    14041.45    113.05 o
   2   0   4     5166.37     5149.25     63.85 o
   3   0   4     3023.39     3045.87     57.45 o
   4   0   4      607.77      598.07     22.01 o
   5   0   4       47.95       69.99     10.85 o
   6   0   4      221.51      211.61     17.45 o
   7   0   4      851.90      787.41     37.26 o
   8   0   4      413.71      408.86     26.55 o
  -8   1   4       41.47       55.42     17.60 o
  -7   1   4      627.90      598.27     35.21 o
  -6   1   4      181.47      174.07      9.10 o
  -5   1   4       20.57       22.11      4.61 o
  -4   1   4      716.87      726.36     15.41 o
  -3   1   4     2668.36     2698.21     46.76 o
  -2   1   4       16.59       13.34      4.02 o
  -1   1   4     9410.49     9486.78     90.62 o
   0   1   4     7048.52     6865.94     33.46 o
   1   1   4      598.19      580.16      4.89 o
   2   1   4      937.61      938.63     11.49 o
   3   1   4     1842.34     1996.12     30.05 o
   4   1   4      586.26      626.83     16.12 o
   5   1   4     1046.68     1094.96     23.84 o
   6   1   4      367.30      386.81     15.58 o
   7   1   4       28.57       30.62      7.77 o
   8   1   4        9.35       -1.92      6.94 o
  -8   2   4        1.00       20.79     13.91 o
  -7   2   4        6.26        3.75     11.50 o
  -6   2   4       37.04       32.35      9.36 o
  -5   2   4      514.46      514.64     18.54 o
  -4   2   4        4.46        1.29      3.71 o
  -3   2   4      657.57      746.41     17.64 o
  -2   2   4      531.08      509.93     14.54 o
  -1   2   4     1397.45     1281.85     21.64 o
   0   2   4      814.56      818.57      5.90 o
   1   2   4     2766.91     2845.75     25.98 o
   2   2   4       49.26       46.62      2.97 o
   3   2   4       97.67      132.00      4.05 o
   4   2   4      309.94      307.66     11.64 o
   5   2   4      294.32      292.94     12.79 o
   6   2   4        2.87        5.29      5.66 o
   7   2   4      148.74      162.59     12.33 o
   8   2   4       14.86       20.55      9.17 o
  -8   3   4        0.70        3.09     11.48 o
  -7   3   4       28.18       43.44     14.84 o
  -6   3   4       77.89       78.67     11.82 o
  -5   3   4      113.23      109.00     12.10 o
  -4   3   4       74.43       60.71      7.21 o
  -3   3   4       75.63       86.08      8.05 o
  -2   3   4     1515.28     1450.07     16.82 o
  -1   3   4      468.29      509.92      6.29 o
   0   3   4      723.55      683.67      5.66 o
   1   3   4      375.59      300.41      3.64 o
   2   3   4     1002.33      951.32     15.54 o
   3   3   4      695.62      728.79     11.61 o
   4   3   4      588.10      585.88      9.88 o
   5   3   4       52.61       64.86      4.92 o
   6   3   4        3.35        7.20      3.57 o
   7   3   4       98.71       98.03     12.22 o
   8   3   4       33.17       50.07     12.10 o
  -8   4   4       37.52       62.38     17.27 o
  -7   4   4       22.91        8.77     11.73 o
  -6   4   4       21.21       14.06      7.25 o
  -5   4   4        4.53        2.54      3.84 o
  -4   4   4      563.58      580.06     17.61 o
  -3   4   4      179.32      181.30      4.60 o
  -2   4   4       38.12       43.84      3.14 o
  -1   4   4       34.39       47.79      1.81 o
   0   4   4     2034.34     1907.82     13.52 o
   1   4   4      526.58      514.10      5.07 o
   2   4   4     1555.47     1504.42     14.45 o
   3   4   4      194.44      195.22      5.98 o
   4   4   4       39.19       35.22      3.83 o
   5   4   4        8.81       11.20      3.99 o
   6   4   4      318.93      321.80     14.37 o
   7   4   4       45.94       39.11      9.59 o
   8   4   4       90.15      116.86     18.77 o
  -8   5   4        1.36        6.21     13.17 o
  -7   5   4       11.96       11.18      9.19 o
  -6   5   4       34.60       26.60      8.86 o
  -5   5   4       10.69        7.51      6.06 o
  -4   5   4       13.92       10.84      2.56 o
  -3   5   4      308.05      299.61      9.63 o
  -2   5   4      282.04      286.82      6.76 o
  -1   5   4       53.21       65.87      2.07 o
   0   5   4      434.26      417.84      4.38 o
   1   5   4      294.51      299.33      3.79 o
   2   5   4        0.02        0.53      1.07 o
   3   5   4      418.58      386.18      9.35 o
   4   5   4      349.61      380.56      9.76 o
   5   5   4        3.11       -1.02      4.07 o
   6   5   4       73.12       92.07     16.52 o
   7   5   4       36.34       55.36      9.57 o
   8   5   4       10.85       27.82     10.43 o
  -8   6   4        0.16        9.44     10.43 o
  -7   6   4       30.97       30.99     12.92 o
  -6   6   4      125.93      120.93      8.12 o
  -5   6   4      415.40      390.77     13.66 o
  -4   6   4       60.56       51.26      4.36 o
  -3   6   4     1441.58     1331.92     20.97 o
  -2   6   4      662.73      638.81      7.77 o
  -1   6   4      454.79      438.75      5.03 o
   0   6   4     2080.65     2069.04     13.34 o
   1   6   4     4642.29     4774.48     25.79 o
   2   6   4        2.39        5.90      1.51 o
   3   6   4      275.61      233.36      7.76 o
   4   6   4      495.50      470.94     16.81 o
   5   6   4      462.15      457.31     14.52 o
   6   6   4       67.41       67.08     10.25 o
   7   6   4      105.69      128.86     17.41 o
   8   6   4        9.89       17.33     22.61 o
  -7   7   4      413.92      411.38     47.45 o
  -6   7   4       95.32      111.95     13.07 o
  -5   7   4      226.22      199.12     10.28 o
  -4   7   4      810.78      759.15     16.29 o
  -3   7   4     1518.45     1498.14     21.08 o
  -2   7   4     3421.29     3430.31     21.51 o
  -1   7   4     8120.81     8473.44     49.60 o
   0   7   4       37.83       24.40      1.80 o
   1   7   4       13.06       19.58      1.60 o
   2   7   4     3539.01     3456.42     23.00 o
   3   7   4     2805.78     2827.39     24.25 o
   4   7   4      818.69      828.51     16.21 o
   5   7   4      633.17      612.04     29.44 o
   6   7   4       41.99       37.29      8.51 o
   7   7   4      104.08      115.50     15.11 o
   8   7   4      220.92      221.09     22.85 o
  -7   8   4      171.47      181.23     12.93 o
  -6   8   4      582.48      567.56     22.20 o
  -5   8   4     1191.93     1184.57     47.45 o
  -4   8   4     1201.53     1214.98     22.57 o
  -3   8   4      523.77      556.73     10.96 o
  -2   8   4      228.38      202.26      3.85 o
  -1   8   4     2465.04     2571.53     17.27 o
   0   8   4     5891.50     6159.63     33.92 o
   1   8   4     4953.54     5252.63     26.75 o
   2   8   4     1291.29     1418.24     11.90 o
   3   8   4       95.86      107.97      3.21 o
   4   8   4      313.71      294.66      9.89 o
   5   8   4      415.44      419.72     18.22 o
   6   8   4      728.54      726.45     31.18 o
   7   8   4      156.54      194.70     34.28 o
   8   8   4       73.30       75.02     16.89 o
  -8   9   4      171.62      156.01     14.16 o
  -7   9   4      138.44      149.82     13.34 o
  -6   9   4      252.32      266.60     16.85 o
  -5   9   4      350.64      324.88     21.46 o
  -4   9   4      107.47      100.39     10.40 o
  -3   9   4     1522.18     1572.44     20.55 o
  -2   9   4     2113.26     2242.48     15.50 o
  -1   9   4       13.65       25.97      2.14 o
   0   9   4      552.64      661.41      6.82 o
   1   9   4     1719.55     1793.70     11.42 o
   2   9   4      682.93      727.38      8.89 o
   3   9   4      416.92      431.04      6.11 o
   4   9   4     1040.36     1074.59     15.32 o
   5   9   4       30.52       21.17      9.69 o
   6   9   4       45.88       49.14     12.02 o
   7   9   4       95.24       94.97     15.34 o
   8   9   4       99.56      100.86     19.38 o
  -7  10   4      233.31      253.19     23.60 o
  -6  10   4       25.71       31.71      9.33 o
  -5  10   4       94.80      103.67     12.75 o
  -4  10   4      576.36      586.77     24.65 o
  -3  10   4      373.45      388.77      8.16 o
  -2  10   4      112.65      132.80      4.03 o
  -1  10   4      835.63      920.81      9.36 o
   0  10   4      392.69      421.03      5.53 o
   1  10   4      123.58      124.87      2.91 o
   2  10   4      700.29      789.23      8.97 o
   3  10   4      588.14      620.10      8.51 o
   4  10   4        1.03        4.49      4.28 o
   5  10   4      101.29      106.21      8.06 o
   6  10   4      165.91      182.03     18.75 o
   7  10   4       31.58       36.26     11.71 o
  -7  11   4        7.16        6.13      7.89 o
  -6  11   4      123.07      145.76     15.44 o
  -5  11   4        9.70       14.74      8.20 o
  -4  11   4        5.79        8.05      3.69 o
  -3  11   4        1.40        0.60      2.29 o
  -2  11   4      494.55      499.34      8.43 o
  -1  11   4        0.00        0.43      2.03 o
   0  11   4      135.99      161.18      3.72 o
   1  11   4        0.12        1.07      1.55 o
   2  11   4      245.73      240.59      6.12 o
   3  11   4       64.45       60.11      4.68 o
   4  11   4      342.48      347.36      9.51 o
   5  11   4        2.63       -7.09      6.78 o
   6  11   4        1.26       16.53      8.41 o
   7  11   4       51.46       47.43     11.23 o
  -7  12   4      212.40      253.10     20.38 o
  -6  12   4       75.18       81.75     13.86 o
  -5  12   4       37.56       53.73     11.77 o
  -4  12   4      343.14      361.57     17.39 o
  -3  12   4     1214.63     1181.78     14.12 o
  -2  12   4       14.90       15.05      3.10 o
  -1  12   4      335.00      298.13      7.20 o
   0  12   4     1066.39     1078.84     10.20 o
   1  12   4      995.49      986.78     10.05 o
   2  12   4      361.43      379.42      8.20 o
   3  12   4      797.66      761.93     14.21 o
   4  12   4      160.45      155.34     11.67 o
   5  12   4      133.64      131.85     14.76 o
   6  12   4      332.23      331.80     20.72 o
   7  12   4      419.60      439.23     24.89 o
  -7  13   4      218.37      220.60     24.59 o
  -6  13   4      105.42      100.51     15.69 o
  -5  13   4      809.78      826.83     54.28 o
  -4  13   4      130.40      143.78     13.07 o
  -3  13   4        9.11        1.44      5.09 o
  -2  13   4     1160.67     1199.00     17.95 o
  -1  13   4     2803.84     2743.44     24.88 o
   0  13   4      129.72      141.49      4.60 o
   1  13   4     1066.81      964.69     13.07 o
   2  13   4      785.26      824.91     16.01 o
   3  13   4      761.03      768.18     16.34 o
   4  13   4      731.67      707.96     22.25 o
   5  13   4     1148.18     1126.42     29.42 o
   6  13   4        0.32        9.75      8.97 o
   7  13   4        0.55        4.83      9.65 o
  -6  14   4      152.11      137.46     18.21 o
  -5  14   4      151.77      151.14     18.12 o
  -4  14   4      475.28      466.70     24.32 o
  -3  14   4      752.58      742.35     18.73 o
  -2  14   4        4.68       -1.59      5.24 o
  -1  14   4       51.68       41.75      4.47 o
   0  14   4     1064.57     1084.45     14.32 o
   1  14   4      789.93      825.30     11.06 o
   2  14   4      715.96      727.07     14.86 o
   3  14   4      641.74      617.21     16.88 o
   4  14   4       11.69        5.31      7.39 o
   5  14   4       18.95       30.42      8.43 o
   6  14   4      426.28      421.03     24.11 o
  -6  15   4      207.13      181.69     32.92 o
  -5  15   4        7.47       -0.18      7.43 o
  -4  15   4        9.75        6.15      8.15 o
  -3  15   4        3.57       -1.16      4.88 o
  -2  15   4      599.49      619.32     18.05 o
  -1  15   4        4.30        0.75      3.85 o
   0  15   4      333.90      333.63      9.66 o
   1  15   4       78.80       76.30      5.27 o
   2  15   4       66.33       64.47      6.30 o
   3  15   4       28.62       26.16      6.21 o
   4  15   4      419.22      380.75     17.99 o
   5  15   4       14.65       -6.57     10.54 o
   6  15   4       81.97       89.01     14.55 o
  -6  16   4       94.82       93.93     20.49 o
  -5  16   4       63.32       71.14     13.61 o
  -4  16   4      415.35      365.35     20.50 o
  -3  16   4       24.74       20.63      6.43 o
  -2  16   4       54.33       62.73      8.40 o
  -1  16   4      209.78      213.92      9.56 o
   0  16   4      194.58      170.01      7.54 o
   1  16   4      343.41      318.62     11.52 o
   2  16   4      313.27      309.11     13.09 o
   3  16   4        0.20        1.46      5.31 o
   4  16   4        3.00        2.09      8.43 o
   5  16   4      154.62      141.66     13.88 o
   6  16   4       72.03       67.20     11.76 o
  -5  17   4       46.75       30.01     11.48 o
  -4  17   4       44.51       27.26      9.60 o
  -3  17   4      215.55      208.81     18.25 o
  -2  17   4      373.24      329.23     15.00 o
  -1  17   4       20.57       22.14      7.12 o
   0  17   4       78.62       87.37      6.17 o
   1  17   4      202.98      198.46     11.19 o
   2  17   4      123.18      116.88      9.53 o
   3  17   4      150.23      131.72     11.65 o
   4  17   4      121.91      110.37     13.84 o
   5  17   4        6.85       56.54     14.99 o
  -5  18   4        0.27      -12.92     16.89 o
  -4  18   4       73.60       69.15     12.78 o
  -3  18   4      145.98      129.64     10.57 o
  -2  18   4       61.77       27.55      8.86 o
  -1  18   4      122.89      119.26     10.71 o
   0  18   4      311.53      274.30     10.37 o
   1  18   4       48.11       46.43      7.49 o
   2  18   4       14.04       16.19      6.60 o
   3  18   4      186.61      178.14     12.60 o
   4  18   4      160.85      161.04     25.90 o
   5  18   4        1.63        0.24      9.73 o
  -4  19   4      161.51      136.69     25.07 o
  -3  19   4       22.33       21.80      6.86 o
  -2  19   4       25.56       21.36      8.51 o
  -1  19   4      306.84      335.98     15.68 o
   0  19   4      148.76      136.57     10.73 o
   1  19   4       72.88       64.01      8.32 o
   2  19   4      260.61      262.58     13.42 o
   3  19   4       95.59       87.19     10.48 o
   4  19   4        2.97       13.81      9.53 o
  -3  20   4       79.79       73.54     15.58 o
  -2  20   4      322.50      298.04     15.56 o
  -1  20   4        5.27       15.12      7.13 o
   0  20   4       47.70       54.84      8.97 o
   1  20   4      137.68      130.68     11.65 o
   2  20   4      128.76      120.25     10.67 o
   3  20   4       56.23       82.74     10.70 o
  -3  21   4        1.45       -2.35      6.94 o
  -2  21   4        3.65        0.17      6.72 o
  -1  21   4       19.19       33.22      8.85 o
   0  21   4      190.26      203.10     35.03 o
   1  21   4       13.90        5.68      8.26 o
   2  21   4      107.88      129.18     12.47 o
   3  21   4        1.39        9.25      7.49 o
  -1  22   4       30.79       38.63      8.07 o
   0  22   4      203.34      261.72     22.36 o
   1  22   4       11.46       22.07      8.67 o
  -8   1   5        2.11      -13.59     14.04 o
  -7   1   5       10.67        4.60     11.59 o
  -6   1   5      634.62      651.00     16.31 o
  -5   1   5       97.92      104.37      5.84 o
  -4   1   5      892.74      950.15     14.83 o
  -3   1   5      149.68      135.51      8.50 o
  -2   1   5      808.55      807.63     23.59 o
  -1   1   5      221.69      254.41      3.65 o
   0   1   5     4971.12     4892.84     26.55 o
   1   1   5     5736.64     5432.20     30.58 o
   2   1   5       18.60       21.30      1.72 o
   3   1   5        9.62        6.63      1.97 o
   4   1   5      593.80      600.95     16.44 o
   5   1   5      236.76      242.00     14.69 o
   6   1   5      106.89      115.95     10.29 o
   7   1   5      154.93      157.19     12.80 o
   8   1   5       31.60       42.53      9.38 o
  -8   2   5      672.91      657.80     40.22 o
  -7   2   5       33.28       16.95     11.81 o
  -6   2   5      175.96      185.37     16.49 o
  -5   2   5       15.63        9.78      5.31 o
  -4   2   5     1344.25     1394.11     28.52 o
  -3   2   5      642.90      604.33     20.94 o
  -2   2   5     4530.02     4569.28     62.39 o
  -1   2   5     4491.03     4006.49     27.40 o
   0   2   5      289.03      259.31      3.40 o
   1   2   5       35.52       13.21      1.41 o
   2   2   5     4167.71     4237.38     29.70 o
   3   2   5      995.07      964.48     13.24 o
   4   2   5      277.38      283.69      6.55 o
   5   2   5       75.59       90.46      5.42 o
   6   2   5      262.89      297.32      9.36 o
   7   2   5        8.25       17.88      7.38 o
   8   2   5      181.78      204.78     17.96 o
  -8   3   5        5.72        8.90     13.37 o
  -7   3   5        4.09        9.14      7.83 o
  -6   3   5      392.31      399.29     21.14 o
  -5   3   5        0.00        1.17      4.52 o
  -4   3   5      234.38      243.81     12.11 o
  -3   3   5      471.91      429.47     15.86 o
  -2   3   5      627.14      627.65      9.31 o
  -1   3   5      140.49      147.88      2.96 o
   0   3   5     3349.45     3198.13     18.01 o
   1   3   5       84.79       65.69      2.07 o
   2   3   5       77.73       79.17      4.19 o
   3   3   5      136.13      107.16      4.74 o
   4   3   5      738.49      772.67     12.52 o
   5   3   5        4.69        0.92      3.76 o
   6   3   5      246.42      256.01      9.86 o
   7   3   5       42.11       50.30      8.86 o
   8   3   5       11.66       18.48     10.69 o
  -8   4   5        2.25       -1.12     11.94 o
  -7   4   5       16.55       17.21      9.45 o
  -6   4   5       33.10       35.85      9.71 o
  -5   4   5      174.90      205.81     18.50 o
  -4   4   5       81.37       86.37      8.71 o
  -3   4   5       81.95       74.81      3.48 o
  -2   4   5        9.05        9.43      2.14 o
  -1   4   5     2103.03     2155.99     14.94 o
   0   4   5       75.04       68.43      2.05 o
   1   4   5      111.80      108.14      2.28 o
   2   4   5      451.16      466.42      5.14 o
   3   4   5      460.01      412.31      9.89 o
   4   4   5       43.14       43.20      4.10 o
   5   4   5       40.86       42.03      5.39 o
   6   4   5       42.82       43.97      8.04 o
   7   4   5       42.37       52.08     14.19 o
   8   4   5       84.55      103.56     13.88 o
  -8   5   5       31.40       23.35     18.63 o
  -7   5   5       31.46       45.14     13.53 o
  -6   5   5        7.45        3.90      9.21 o
  -5   5   5       73.54       71.03      6.24 o
  -4   5   5      222.75      218.87      6.38 o
  -3   5   5      313.76      322.82      8.20 o
  -2   5   5      264.30      262.59      7.74 o
  -1   5   5       67.28       78.67      2.33 o
   0   5   5       45.65       23.81      1.64 o
   1   5   5     1967.20     1930.82     11.71 o
   2   5   5      327.19      302.54      3.84 o
   3   5   5       46.07       49.59      3.99 o
   4   5   5       12.89       11.62      3.17 o
   5   5   5      101.01      100.19      7.93 o
   6   5   5        0.00        4.19      8.56 o
   7   5   5       36.92       57.90     10.58 o
   8   5   5        7.94       26.46     10.60 o
  -8   6   5        4.65       28.82     18.38 o
  -7   6   5        7.56       17.57     11.13 o
  -6   6   5       72.74       72.79     12.10 o
  -5   6   5        3.83        5.01      3.69 o
  -4   6   5        2.01        0.57      2.79 o
  -3   6   5      177.19      169.15      6.53 o
  -2   6   5     1042.74      976.36     10.67 o
  -1   6   5      658.25      619.78      6.31 o
   0   6   5     3166.24     3151.18     17.70 o
   1   6   5        5.39       -2.46      1.23 o
   2   6   5      100.52      105.52      3.12 o
   3   6   5      221.68      209.02      4.40 o
   4   6   5      335.07      308.45      9.83 o
   5   6   5       50.96       53.88      6.95 o
   6   6   5       27.07       34.33      8.90 o
   7   6   5       15.06       31.41      8.74 o
   8   6   5       34.35       57.63     16.40 o
  -7   7   5        6.20       21.61     19.13 o
  -6   7   5        0.13        5.09      7.02 o
  -5   7   5       99.10      105.66      8.87 o
  -4   7   5      111.88       93.74      6.47 o
  -3   7   5      132.58      123.06      6.06 o
  -2   7   5      200.13      169.64      3.39 o
  -1   7   5       92.94       93.64      2.92 o
   0   7   5     1434.38     1475.53     11.12 o
   1   7   5      566.35      552.89      5.35 o
   2   7   5     1424.56     1309.58     11.07 o
   3   7   5       90.48       90.80      3.88 o
   4   7   5       13.63       11.40      3.69 o
   5   7   5        0.00        3.51      6.03 o
   6   7   5      268.71      257.58     16.51 o
   7   7   5        1.02        7.13      8.24 o
   8   7   5       36.66       53.91     15.90 o
  -7   8   5       68.19       82.05      9.46 o
  -6   8   5        0.31       -5.50     13.29 o
  -5   8   5       10.40        8.68      6.62 o
  -4   8   5        1.64        5.62      3.70 o
  -3   8   5      279.60      296.76      8.36 o
  -2   8   5       60.66       50.70      2.46 o
  -1   8   5      867.92      856.92      8.61 o
   0   8   5       13.74        1.47      1.51 o
   1   8   5        7.16        5.63      1.27 o
   2   8   5      142.17      148.98      4.07 o
   3   8   5      238.03      235.70      4.71 o
   4   8   5       74.66       68.78      4.49 o
   5   8   5       42.37       42.08      8.60 o
   6   8   5        3.08        7.95      7.93 o
   7   8   5        0.02       15.42      9.33 o
   8   8   5       49.21       33.16     12.56 o
  -8   9   5       11.51       15.15      7.70 o
  -7   9   5        2.03       10.84      9.94 o
  -6   9   5        4.67        5.34      7.45 o
  -5   9   5      121.90       99.56     14.67 o
  -4   9   5      122.36      135.17      8.64 o
  -3   9   5      163.95      151.09      4.51 o
  -2   9   5      162.46      165.07      3.69 o
  -1   9   5      133.01      154.54      3.92 o
   0   9   5       93.25      110.82      3.18 o
   1   9   5      637.92      632.48      5.81 o
   2   9   5      488.70      535.55      7.55 o
   3   9   5       36.18       28.56      2.55 o
   4   9   5        7.77        4.40      3.35 o
   5   9   5       70.50       77.49      8.71 o
   6   9   5       51.61       62.40     13.13 o
   7   9   5        5.74       20.12     10.60 o
  -7  10   5       14.03       31.93      9.11 o
  -6  10   5      120.65      131.21     36.27 o
  -5  10   5        0.03       10.19     16.40 o
  -4  10   5        8.56       14.11      7.38 o
  -3  10   5       31.50       39.02      3.94 o
  -2  10   5      539.05      551.15      6.66 o
  -1  10   5       13.97       11.60      1.99 o
   0  10   5     1425.98     1393.16     11.09 o
   1  10   5       12.92       15.25      1.63 o
   2  10   5       22.40       27.18      2.81 o
   3  10   5      107.58      116.54      5.03 o
   4  10   5      464.96      461.70     12.28 o
   5  10   5        3.94        2.95      4.58 o
   6  10   5      104.01      121.21     14.11 o
   7  10   5        1.72       14.00      8.57 o
  -7  11   5       58.52       63.06     12.00 o
  -6  11   5       18.59       20.31     10.43 o
  -5  11   5      203.29      200.21     16.96 o
  -4  11   5       26.79       28.11      5.02 o
  -3  11   5      112.54      110.80      4.40 o
  -2  11   5      248.51      243.97      6.00 o
  -1  11   5        9.15        9.35      2.55 o
   0  11   5        1.08        2.70      1.85 o
   1  11   5      150.17      160.38      3.75 o
   2  11   5      241.80      236.05      5.97 o
   3  11   5       27.61       22.98      4.01 o
   4  11   5      144.53      162.02     11.55 o
   5  11   5       15.62       21.92      9.01 o
   6  11   5       13.07       20.57      8.92 o
   7  11   5        4.84       16.34      9.04 o
  -7  12   5      251.84      274.05     20.69 o
  -6  12   5        4.86        1.12     16.77 o
  -5  12   5        1.50       11.59      8.55 o
  -4  12   5      383.36      362.60     14.81 o
  -3  12   5      524.31      539.87      9.62 o
  -2  12   5     1065.15     1067.09     13.99 o
  -1  12   5      504.20      471.79      8.95 o
   0  12   5        1.40        1.61      2.11 o
   1  12   5        6.25        8.39      2.27 o
   2  12   5     1275.04     1250.51     15.14 o
   3  12   5      429.25      407.02     11.90 o
   4  12   5      517.92      474.35     21.44 o
   5  12   5       28.36       24.92     12.30 o
   6  12   5      101.16      105.38     14.74 o
   7  12   5      140.00      155.02     17.39 o
  -7  13   5      169.74      176.63     22.11 o
  -6  13   5      727.84      718.44     33.41 o
  -5  13   5      670.54      647.57     33.91 o
  -4  13   5     1299.72     1250.15     33.07 o
  -3  13   5       38.73       29.81      5.26 o
  -2  13   5      104.54      118.92      7.84 o
  -1  13   5      791.10      699.78     10.80 o
   0  13   5     4567.55     4509.38     29.46 o
   1  13   5      815.30      775.57     11.55 o
   2  13   5     1729.47     1669.61     19.67 o
   3  13   5       27.02       17.56      4.95 o
   4  13   5      718.03      658.61     21.80 o
   5  13   5      721.49      666.15     22.82 o
   6  13   5     1789.81     1694.55     47.04 o
   7  13   5      118.47      125.25     27.70 o
  -6  14   5      402.80      348.20     25.11 o
  -5  14   5      139.12      138.06     17.94 o
  -4  14   5      558.87      522.84     22.30 o
  -3  14   5     1374.99     1312.40     25.57 o
  -2  14   5     3719.59     3619.29     66.37 o
  -1  14   5      137.88      153.17      6.47 o
   0  14   5      624.56      606.89     11.57 o
   1  14   5     1141.20      971.74     13.40 o
   2  14   5     2136.78     2035.80     26.47 o
   3  14   5     1457.55     1358.67     25.49 o
   4  14   5     2631.98     2594.28     46.94 o
   5  14   5        9.95        3.44      7.71 o
   6  14   5        6.67       13.41      9.14 o
  -6  15   5      454.11      441.43     40.37 o
  -5  15   5      434.31      435.03     21.81 o
  -4  15   5      951.06      894.49     45.92 o
  -3  15   5       57.99       50.64      7.00 o
  -2  15   5        1.18        2.85      5.05 o
  -1  15   5     1778.18     1624.72     22.54 o
   0  15   5     1659.14     1501.80     18.80 o
   1  15   5      529.17      504.03     10.89 o
   2  15   5     1028.89      998.57     18.09 o
   3  15   5      327.31      326.60     13.30 o
   4  15   5       72.50       82.79     11.11 o
   5  15   5      809.01      774.13     25.83 o
   6  15   5      697.30      724.77     37.62 o
  -6  16   5       59.96       52.27     15.50 o
  -5  16   5      130.27      147.28     15.66 o
  -4  16   5      106.38       74.74     12.75 o
  -3  16   5      414.55      408.89     15.15 o
  -2  16   5      360.31      325.29     16.71 o
  -1  16   5        0.31        1.24      4.68 o
   0  16   5       20.19       18.23      4.12 o
   1  16   5      620.26      567.86     14.75 o
   2  16   5      155.33      125.49     11.50 o
   3  16   5      290.21      297.79     13.27 o
   4  16   5      130.02      132.49     18.72 o
   5  16   5       19.63       31.26      8.99 o
   6  16   5        2.04       11.11      8.39 o
  -5  17   5        8.84        1.59      9.19 o
  -4  17   5       11.99       20.12     12.06 o
  -3  17   5       28.34       23.85      7.30 o
  -2  17   5       85.37       90.51      9.59 o
  -1  17   5       71.73       57.69     10.58 o
   0  17   5      102.79       97.99      6.49 o
   1  17   5        2.89        1.88      5.61 o
   2  17   5       12.09        9.30      5.71 o
   3  17   5       48.75       42.83     10.76 o
   4  17   5       83.57       71.90     13.15 o
   5  17   5       17.65       32.69     12.09 o
  -5  18   5        0.72       10.18     10.05 o
  -4  18   5       41.15       36.03     12.83 o
  -3  18   5        5.80       13.42      8.32 o
  -2  18   5       45.59       61.72     11.04 o
  -1  18   5        6.72       10.64      6.55 o
   0  18   5       45.51       33.48      8.08 o
   1  18   5        0.57        2.12      5.38 o
   2  18   5      168.62      172.88     11.38 o
   3  18   5        2.48       17.13      7.10 o
   4  18   5        4.44       14.50     10.28 o
   5  18   5        0.11        9.53     11.16 o
  -4  19   5       39.01       67.14     12.76 o
  -3  19   5       44.94       52.69      9.84 o
  -2  19   5        1.63       -0.82      6.92 o
  -1  19   5       36.10       57.36      8.82 o
   0  19   5       64.42       82.17     11.99 o
   1  19   5      160.48      181.67     11.83 o
   2  19   5       31.62       47.71      8.28 o
   3  19   5       12.24       14.71      7.34 o
   4  19   5       28.35       27.68     13.15 o
  -3  20   5      214.29      238.90     20.77 o
  -2  20   5        6.42       -1.41      7.46 o
  -1  20   5      238.35      254.34     14.77 o
   0  20   5       96.89      127.98     11.40 o
   1  20   5       34.06       23.24      7.96 o
   2  20   5       14.36        6.26      6.60 o
   3  20   5      316.02      372.93     18.03 o
  -2  21   5       39.69       58.27      9.66 o
  -1  21   5       78.68       81.04     15.85 o
   0  21   5       91.67       83.58     29.31 o
   1  21   5      129.51      113.52     12.29 o
   2  21   5        0.20        6.43      9.12 o
  -1  22   5       17.01       27.71      9.58 o
   0  22   5      107.17      112.25     15.84 o
   1  22   5        0.69        4.47      8.14 o
  -8   0   6        5.44       -8.69     16.64 o
  -7   0   6      616.72      559.94     49.68 o
  -6   0   6       14.26       12.69      9.12 o
  -5   0   6        0.00       -0.73      3.95 o
  -4   0   6       43.02       48.31      6.07 o
  -3   0   6     8592.03     8166.41    138.12 o
  -2   0   6      237.96      229.54     17.64 o
  -1   0   6    16960.99    16824.76    156.52 o
   0   0   6      941.82      732.39      8.57 o
   1   0   6     5960.75     5658.81     42.06 o
   2   0   6      238.87      200.09      5.90 o
   3   0   6    10387.03     9905.27     87.93 o
   4   0   6      205.58      247.19     18.38 o
   5   0   6      461.82      437.97     22.91 o
   6   0   6       79.71       87.57     14.06 o
   7   0   6      526.09      544.29     29.18 o
   8   0   6        0.15       13.69     18.63 o
  -8   1   6        0.29      -13.00     11.73 o
  -7   1   6       96.16      119.26     15.77 o
  -6   1   6        6.22        2.44      4.04 o
  -5   1   6     1580.67     1536.19     22.52 o
  -4   1   6      350.87      357.28      9.05 o
  -3   1   6     1368.81     1297.80     25.20 o
  -2   1   6      671.24      577.83     19.67 o
  -1   1   6     8812.55     8456.44     54.54 o
   0   1   6      229.46      252.95      3.62 o
   1   1   6    17668.98    17426.04     85.15 o
   2   1   6     1400.09     1348.13     12.13 o
   3   1   6      180.16      174.75      3.76 o
   4   1   6      319.29      318.48      7.33 o
   5   1   6     1174.52     1160.27     19.22 o
   6   1   6       32.73       40.01      5.02 o
   7   1   6      270.71      299.29     15.86 o
   8   1   6       14.94       29.01     10.90 o
  -8   2   6       12.43       28.28     16.59 o
  -7   2   6       22.41       16.40     10.00 o
  -6   2   6      168.00      165.21     13.64 o
  -5   2   6        4.59       -0.90      7.14 o
  -4   2   6      300.23      294.52      9.44 o
  -3   2   6      419.53      445.36     19.67 o
  -2   2   6      631.34      615.42      8.94 o
  -1   2   6     1778.00     1712.21     12.80 o
   0   2   6     1341.35     1120.45      7.61 o
   1   2   6      113.66      114.55      2.47 o
   2   2   6       19.06       12.72      1.28 o
   3   2   6      656.43      648.38      7.51 o
   4   2   6      563.54      552.59     10.48 o
   5   2   6      309.55      296.82     10.12 o
   6   2   6      112.29      121.05      7.51 o
   7   2   6        3.13       16.35      7.06 o
   8   2   6       15.32       29.64      8.79 o
  -8   3   6       80.28       85.32     20.27 o
  -7   3   6        2.76        1.01      7.59 o
  -6   3   6       90.52       72.12     12.39 o
  -5   3   6       52.48       48.94      7.92 o
  -4   3   6       91.65       97.26      6.52 o
  -3   3   6       18.73       14.11      4.53 o
  -2   3   6     1215.17     1105.66     14.05 o
  -1   3   6      624.81      603.38      5.72 o
   0   3   6       70.83       60.08      1.81 o
   1   3   6      708.75      749.25      5.92 o
   2   3   6      658.12      593.65      6.29 o
   3   3   6       92.35       88.37      2.98 o
   4   3   6      263.93      259.61      7.70 o
   5   3   6       34.36       36.85      5.35 o
   6   3   6       25.27       16.86      6.57 o
   7   3   6        5.10        6.63      6.44 o
   8   3   6       69.09       71.64     12.62 o
  -8   4   6       69.52       90.97     21.86 o
  -7   4   6       60.25       55.83     12.46 o
  -6   4   6        3.48        2.45      6.86 o
  -5   4   6       48.28       51.68      8.35 o
  -4   4   6      481.91      484.63     19.52 o
  -3   4   6       53.64       48.02      3.68 o
  -2   4   6     1022.65     1046.83     14.28 o
  -1   4   6     1660.32     1700.84     12.87 o
   0   4   6      713.31      631.99      5.46 o
   1   4   6      200.06      218.31      3.15 o
   2   4   6     1397.29     1324.24     15.03 o
   3   4   6        9.64        7.45      1.74 o
   4   4   6      107.48      111.06      6.77 o
   5   4   6       27.32       21.88      5.24 o
   6   4   6       68.10       72.88      9.67 o
   7   4   6       20.05       14.15      8.53 o
   8   4   6       11.32       22.24     16.66 o
  -8   5   6        5.60       11.68     15.90 o
  -7   5   6       11.53       -6.54      8.41 o
  -6   5   6      208.18      205.96     21.01 o
  -5   5   6       56.92       54.18      5.13 o
  -4   5   6      598.59      612.92     15.11 o
  -3   5   6        2.68        2.09      2.09 o
  -2   5   6      141.40      132.76      5.40 o
  -1   5   6      894.77      916.16      8.45 o
   0   5   6     3179.16     3216.97     17.73 o
   1   5   6      254.87      265.11      3.45 o
   2   5   6      501.64      497.72      5.57 o
   3   5   6      178.03      168.22      4.09 o
   4   5   6       51.18       61.21      4.79 o
   5   5   6      400.37      385.88     13.60 o
   6   5   6      116.74      110.44     12.14 o
   7   5   6       17.32       36.81      9.91 o
   8   5   6        0.45       23.50     11.07 o
  -7   6   6      221.04      216.14     36.89 o
  -6   6   6       82.92       73.93     12.28 o
  -5   6   6      106.74      104.02      8.34 o
  -4   6   6        5.46        6.72      4.63 o
  -3   6   6      826.51      836.89     13.95 o
  -2   6   6      743.37      789.56      8.64 o
  -1   6   6     3253.95     3330.61     20.84 o
   0   6   6      305.38      333.94      4.35 o
   1   6   6       39.89       47.00      1.74 o
   2   6   6       62.10       62.84      2.70 o
   3   6   6     1637.28     1666.47     17.80 o
   4   6   6      291.83      275.56      5.30 o
   5   6   6      182.44      189.98     16.53 o
   6   6   6       24.29       17.71      9.35 o
   7   6   6      149.47      157.58     15.56 o
   8   6   6        2.18       14.69     10.50 o
  -7   7   6      101.59      104.58     28.32 o
  -6   7   6        1.56        5.36      7.63 o
  -5   7   6      470.62      450.92     16.56 o
  -4   7   6      212.03      185.79      7.91 o
  -3   7   6     1950.46     1939.63     23.29 o
  -2   7   6      569.80      563.79      6.32 o
  -1   7   6        5.17        0.93      1.45 o
   0   7   6       14.86       22.36      1.88 o
   1   7   6     4258.40     4452.32     23.43 o
   2   7   6      690.95      685.44      7.71 o
   3   7   6      979.21      932.60      9.57 o
   4   7   6      139.83      142.23      5.71 o
   5   7   6      110.93      123.99     10.91 o
   6   7   6        3.23        9.33      7.30 o
   7   7   6      349.66      303.09     19.61 o
   8   7   6       18.40       14.95     10.75 o
  -7   8   6      188.22      177.43     12.83 o
  -6   8   6       83.59       71.00     18.88 o
  -5   8   6      392.23      416.83     25.24 o
  -4   8   6        3.81       -3.45      3.42 o
  -3   8   6        0.56       -4.71      2.35 o
  -2   8   6      478.03      445.85      5.70 o
  -1   8   6     1695.12     1840.00     15.13 o
   0   8   6     1163.28     1224.29      9.77 o
   1   8   6     1402.94     1459.86     10.37 o
   2   8   6        2.14        3.02      1.80 o
   3   8   6       49.00       65.15      3.06 o
   4   8   6      152.94      134.14      5.94 o
   5   8   6      450.01      456.50     12.24 o
   6   8   6       31.88       26.82     12.01 o
   7   8   6       82.67      101.32     20.56 o
   8   8   6        1.32       13.16     10.80 o
  -7   9   6        2.75        9.80      6.52 o
  -6   9   6      145.92      104.58     28.57 o
  -5   9   6        3.22        7.21      7.09 o
  -4   9   6      276.72      269.41     14.04 o
  -3   9   6        0.59        1.96      2.31 o
  -2   9   6        0.01       -0.80      1.53 o
  -1   9   6      344.82      359.78      5.70 o
   0   9   6     1083.39     1025.84      9.24 o
   1   9   6      192.80      157.18      3.51 o
   2   9   6      467.56      434.93      6.68 o
   3   9   6       19.27       27.86      2.46 o
   4   9   6       14.48        8.23      3.85 o
   5   9   6       40.76       30.29      9.36 o
   6   9   6      106.90      124.43     22.13 o
   7   9   6       19.05        9.35      8.49 o
  -7  10   6        9.27        5.17      6.45 o
  -6  10   6       23.14       11.95      7.47 o
  -5  10   6      259.88      254.70     24.22 o
  -4  10   6      177.82      206.95     17.94 o
  -3  10   6        6.14        6.19      3.11 o
  -2  10   6      232.18      222.46      4.95 o
  -1  10   6      759.16      681.14      8.63 o
   0  10   6       46.25       58.65      2.78 o
   1  10   6      233.95      203.38      3.64 o
   2  10   6      346.02      354.29      6.71 o
   3  10   6       35.60       30.92      3.63 o
   4  10   6       82.36       84.08      6.40 o
   5  10   6      108.48       98.30     13.00 o
   6  10   6       20.18       23.79      9.61 o
   7  10   6       37.91       24.83      9.88 o
  -7  11   6      310.65      301.01     28.07 o
  -6  11   6        4.82       13.38     11.43 o
  -5  11   6      133.66      137.38     29.31 o
  -4  11   6      558.02      567.98     14.53 o
  -3  11   6      419.07      415.39      7.63 o
  -2  11   6      313.25      322.52      7.09 o
  -1  11   6     1106.25     1098.84     11.92 o
   0  11   6      131.53      141.23      4.03 o
   1  11   6       15.89       17.51      2.32 o
   2  11   6      474.54      479.97      8.37 o
   3  11   6      575.96      590.83     12.39 o
   4  11   6       43.67       57.13      8.57 o
   5  11   6      388.87      417.30     21.78 o
   6  11   6       36.02       31.42     10.52 o
   7  11   6        5.64       16.22      9.32 o
  -7  12   6      222.61      233.51     22.36 o
  -6  12   6     1080.24     1011.84     38.24 o
  -5  12   6      137.47      144.76     16.77 o
  -4  12   6        1.62       -5.92      6.61 o
  -3  12   6     1565.48     1611.49     20.09 o
  -2  12   6     2732.37     2709.67     33.45 o
  -1  12   6      379.25      353.59      7.23 o
   0  12   6     1707.07     1646.51     14.49 o
   1  12   6     1128.80     1171.49     13.33 o
   2  12   6      269.75      282.58      7.50 o
   3  12   6     1378.33     1380.37     25.46 o
   4  12   6     1138.17     1138.70     28.29 o
   5  12   6        6.55       13.95      7.13 o
   6  12   6      143.36      124.41     15.88 o
   7  12   6      315.68      293.97     24.89 o
  -7  13   6      102.38       90.42     17.39 o
  -6  13   6      176.91      201.94     20.20 o
  -5  13   6     1034.15     1023.14     39.08 o
  -4  13   6     1912.86     1890.06     42.20 o
  -3  13   6      273.02      254.48      8.40 o
  -2  13   6      487.68      498.83     15.05 o
  -1  13   6     1422.99     1471.80     16.34 o
   0  13   6     1687.66     1711.54     15.84 o
   1  13   6     2018.82     2004.59     23.52 o
   2  13   6     2392.56     2426.83     25.12 o
   3  13   6        1.01       -3.73      4.04 o
   4  13   6       54.08       54.79      9.51 o
   5  13   6      578.31      567.29     21.54 o
   6  13   6      382.98      400.89     24.29 o
  -6  14   6      161.48      166.30     34.28 o
  -5  14   6       13.89       14.04     10.13 o
  -4  14   6       25.55       25.56      9.27 o
  -3  14   6      340.30      353.97     18.78 o
  -2  14   6      530.39      584.46     15.31 o
  -1  14   6      338.91      352.79      9.02 o
   0  14   6      876.26      899.00     14.66 o
   1  14   6       61.54       59.81      5.55 o
   2  14   6        0.30        1.59      4.69 o
   3  14   6      295.60      311.51     12.90 o
   4  14   6      345.98      376.10     17.99 o
   5  14   6       29.48       20.90      7.98 o
   6  14   6      178.79      182.79     19.05 o
  -6  15   6       15.94       25.95     11.61 o
  -5  15   6       29.95       14.28      9.46 o
  -4  15   6       14.66       21.65      9.67 o
  -3  15   6       16.05        9.37      5.68 o
  -2  15   6       30.56       26.43      5.48 o
  -1  15   6       23.80       29.93      5.96 o
   0  15   6       38.51       24.46      4.38 o
   1  15   6      115.34       88.27      5.85 o
   2  15   6        4.38       10.98      5.15 o
   3  15   6       13.90       12.37      5.83 o
   4  15   6       61.23       51.46     10.04 o
   5  15   6        5.65       13.03      7.51 o
   6  15   6       49.73       46.35     10.44 o
  -6  16   6       91.13       60.76     16.29 o
  -5  16   6        2.57       11.09     16.30 o
  -4  16   6        9.75       14.59      9.34 o
  -3  16   6      361.22      330.36     14.99 o
  -2  16   6       82.45       57.70     12.63 o
  -1  16   6      418.24      340.70     12.84 o
   0  16   6      155.48      139.33      6.62 o
   1  16   6       11.86       10.60      4.85 o
   2  16   6        0.54       -1.30      5.30 o
   3  16   6      249.15      220.95     19.61 o
   4  16   6      147.49      130.44     12.94 o
   5  16   6       54.56       52.22     10.51 o
  -5  17   6      129.63      122.92     18.55 o
  -4  17   6        2.50       10.43      9.67 o
  -3  17   6       13.93       22.32      7.09 o
  -2  17   6      172.18      162.59     11.62 o
  -1  17   6      110.53       97.70      8.42 o
   0  17   6       62.75       73.03      6.27 o
   1  17   6       82.48       60.24      7.91 o
   2  17   6      102.90       87.32      8.70 o
   3  17   6        0.38       -5.39      5.93 o
   4  17   6      150.66      164.17     16.47 o
   5  17   6        7.23       14.50     12.22 o
  -5  18   6       40.35        8.59     10.86 o
  -4  18   6       49.69       48.70     13.58 o
  -3  18   6        0.02       13.64     13.93 o
  -2  18   6       87.62       86.39     11.15 o
  -1  18   6      115.65      127.32     10.98 o
   0  18   6       25.15       24.02      5.73 o
   1  18   6       53.29       43.98      7.45 o
   2  18   6      163.32      156.89     11.01 o
   3  18   6       29.11       34.53      8.09 o
   4  18   6        8.05        7.94      9.72 o
   5  18   6       56.49       79.21     14.12 o
  -4  19   6        5.29       21.90     13.13 o
  -3  19   6      157.35      132.42     11.91 o
  -2  19   6        3.75       -6.30      6.56 o
  -1  19   6       12.97        1.55      6.17 o
   0  19   6        4.22        2.11      5.86 o
   1  19   6      107.96      114.49      9.77 o
   2  19   6        8.58        4.07      7.91 o
   3  19   6      112.04       97.81     10.95 o
   4  19   6        0.08       -0.27      9.52 o
  -3  20   6       61.41       64.48     10.05 o
  -2  20   6       76.60       95.98     17.25 o
  -1  20   6        0.94       11.56      7.32 o
   0  20   6       12.87        9.47     10.14 o
   1  20   6       95.98       92.09      9.39 o
   2  20   6       89.35      104.98     16.51 o
   3  20   6       82.22       93.73     18.04 o
  -2  21   6       36.76       63.01      9.73 o
  -1  21   6      262.82      309.33     18.63 o
   0  21   6      129.27      196.01     23.97 o
   1  21   6      449.60      527.26     53.43 o
   2  21   6        0.60        6.78      6.96 o
  -1  22   6      281.52      362.14     15.79 o
   0  22   6        6.41       -9.51     17.39 o
   1  22   6       34.93       45.61     10.24 o
  -8   1   7        4.73       -1.83     14.82 o
  -7   1   7       68.39       72.95     14.01 o
  -6   1   7        5.73        7.22      6.66 o
  -5   1   7        0.59        0.37      3.06 o
  -4   1   7       38.55       54.89      5.63 o
  -3   1   7       94.33      101.12      9.08 o
  -2   1   7       31.67       39.34      3.94 o
  -1   1   7       17.09        9.09      1.48 o
   0   1   7        8.78        4.52      1.23 o
   1   1   7     1049.96     1075.19      7.96 o
   2   1   7        6.33        9.29      1.27 o
   3   1   7       13.73       11.05      1.88 o
   4   1   7       24.61       29.19      2.35 o
   5   1   7       56.67       55.39      4.80 o
   6   1   7        3.80        5.22      4.19 o
   7   1   7       62.25       51.17     11.44 o
   8   1   7        5.36        3.60      6.81 o
  -8   2   7        0.39      -11.05     13.09 o
  -7   2   7        8.96        5.75      9.39 o
  -6   2   7      113.63      115.83      8.35 o
  -5   2   7        4.00        3.85      4.73 o
  -4   2   7       89.71       92.74      6.67 o
  -3   2   7      389.21      391.16     15.77 o
  -2   2   7      300.14      311.67      6.70 o
  -1   2   7     1066.27     1047.25      8.74 o
   0   2   7      513.29      511.79      4.91 o
   1   2   7      511.95      582.80      5.31 o
   2   2   7       48.88       52.71      2.20 o
   3   2   7     1025.61      965.41     12.52 o
   4   2   7      105.84      121.32      3.78 o
   5   2   7       15.30       20.30      5.04 o
   6   2   7      109.56      103.55     10.50 o
   7   2   7       93.43       97.81     11.55 o
   8   2   7       50.02       46.82      9.22 o
  -8   3   7       49.71       47.74     20.37 o
  -7   3   7      141.18      136.90     16.86 o
  -6   3   7       16.90       17.67      4.69 o
  -5   3   7      389.95      365.07     11.83 o
  -4   3   7      902.80      951.78     20.40 o
  -3   3   7       44.79       43.23      2.71 o
  -2   3   7     1151.71     1111.00     16.67 o
  -1   3   7     5935.69     6069.18     37.34 o
   0   3   7       44.06       53.05      1.85 o
   1   3   7     1879.60     1872.86     11.60 o
   2   3   7     1767.60     1845.16     12.84 o
   3   3   7      410.58      390.51      6.45 o
   4   3   7      313.99      291.76      6.38 o
   5   3   7      574.60      555.74     13.76 o
   6   3   7        0.70        4.72      6.01 o
   7   3   7        6.41       13.85      7.29 o
   8   3   7       46.21       44.02      9.94 o
  -8   4   7       94.57       79.99     20.14 o
  -7   4   7       82.59       77.66     14.36 o
  -6   4   7      177.89      207.90     17.48 o
  -5   4   7      321.23      331.82     11.42 o
  -4   4   7       18.48       24.99      2.91 o
  -3   4   7     1474.68     1497.92     18.83 o
  -2   4   7     1108.11     1139.69     16.51 o
  -1   4   7       42.39       46.02      2.13 o
   0   4   7     2813.13     2875.86     14.97 o
   1   4   7     3623.51     3616.89     20.81 o
   2   4   7       44.37       37.66      2.07 o
   3   4   7      466.50      510.46      7.74 o
   4   4   7      261.78      266.93      5.48 o
   5   4   7       21.26       20.73      4.66 o
   6   4   7       66.89       69.17      8.67 o
   7   4   7      125.38      138.66     12.55 o
   8   4   7        5.42       15.93      8.20 o
  -8   5   7       35.84       53.96     15.33 o
  -7   5   7       99.05       89.10     17.88 o
  -6   5   7      196.85      196.84     14.50 o
  -5   5   7       97.83      107.25      8.74 o
  -4   5   7      124.84      126.89      5.87 o
  -3   5   7        9.84        3.35      2.40 o
  -2   5   7       83.58      103.10      5.26 o
  -1   5   7      286.55      265.46      4.18 o
   0   5   7      224.73      270.40      3.71 o
   1   5   7        0.24       -1.31      1.07 o
   2   5   7       52.94       51.53      2.21 o
   3   5   7       21.89       20.36      2.39 o
   4   5   7      184.96      201.82      5.27 o
   5   5   7        6.53        7.88      4.57 o
   6   5   7       15.20       19.66      6.31 o
   7   5   7        2.38       11.97      6.98 o
   8   5   7       31.41       26.10     11.87 o
  -7   6   7       38.94       48.99     14.85 o
  -6   6   7      173.19      166.48     19.71 o
  -5   6   7       97.72       91.74      8.62 o
  -4   6   7      914.41      940.06     15.95 o
  -3   6   7      101.18       92.41      5.29 o
  -2   6   7      179.90      194.96      3.54 o
  -1   6   7      442.91      505.08      6.13 o
   0   6   7     1405.54     1474.49     10.37 o
   1   6   7     1087.79     1204.53      8.56 o
   2   6   7     1536.94     1652.55     13.89 o
   3   6   7       67.40       72.90      3.57 o
   4   6   7        2.48        5.72      2.41 o
   5   6   7      208.43      209.90      8.77 o
   6   6   7      474.20      470.24     19.12 o
   7   6   7      115.54      107.92     13.89 o
   8   6   7       68.14       81.97     17.76 o
  -7   7   7      137.70      110.08     19.45 o
  -6   7   7      208.08      221.11     22.35 o
  -5   7   7        0.44       -0.78      6.76 o
  -4   7   7       44.23       47.56      8.61 o
  -3   7   7      521.92      530.66     10.59 o
  -2   7   7     2069.27     2173.92     17.24 o
  -1   7   7      463.45      515.28      6.45 o
   0   7   7     1338.78     1442.05     10.59 o
   1   7   7      538.71      564.24      5.87 o
   2   7   7      561.59      606.08      7.46 o
   3   7   7      545.78      556.84      7.46 o
   4   7   7     1198.08     1203.55     16.07 o
   5   7   7       21.34       22.15      4.89 o
   6   7   7       34.53       25.43      8.10 o
   7   7   7      106.22       98.67     18.55 o
   8   7   7      207.09      180.96     30.56 o
  -7   8   7        5.87       -2.24     14.41 o
  -6   8   7       53.25       53.46     14.14 o
  -5   8   7       99.67      104.56     11.50 o
  -4   8   7      208.34      206.65     10.34 o
  -3   8   7       12.36        1.79      3.10 o
  -2   8   7       57.68       54.25      2.65 o
  -1   8   7      641.31      664.58      7.65 o
   0   8   7      911.78     1025.02      8.93 o
   1   8   7       92.82      116.07      3.05 o
   2   8   7      850.28      873.07      9.50 o
   3   8   7      144.38      125.92      4.12 o
   4   8   7        0.01        2.09      3.19 o
   5   8   7       63.56       58.38      6.44 o
   6   8   7      171.57      182.28     16.67 o
   7   8   7        0.31        4.67      7.84 o
  -7   9   7        0.95       -2.00      6.83 o
  -6   9   7       13.94        6.51      9.25 o
  -5   9   7        4.65        0.19     15.40 o
  -4   9   7       21.10       39.02     10.22 o
  -3   9   7       22.27       23.91      3.05 o
  -2   9   7       35.28       40.99      2.69 o
  -1   9   7        0.07        2.07      1.74 o
   0   9   7       47.80       53.49      2.61 o
   1   9   7       47.73       34.67      2.18 o
   2   9   7       11.60       16.46      2.38 o
   3   9   7        3.22        0.89      2.09 o
   4   9   7       14.58       10.78      4.09 o
   5   9   7        0.13        1.58      6.50 o
   6   9   7        3.62       -6.06      7.31 o
   7   9   7        4.47        4.12      8.46 o
  -7  10   7        7.39        1.90     11.18 o
  -6  10   7       53.99       65.09     24.35 o
  -5  10   7        0.16        6.88      7.63 o
  -4  10   7        0.08       -2.03      7.20 o
  -3  10   7       58.75       49.18      4.59 o
  -2  10   7      131.99      138.37      4.50 o
  -1  10   7       19.54       27.93      3.07 o
   0  10   7      101.62      114.03      3.60 o
   1  10   7      217.57      214.32      3.91 o
   2  10   7        4.83        1.48      2.32 o
   3  10   7      223.94      212.47      6.86 o
   4  10   7       41.16       56.29      6.69 o
   5  10   7        6.91        2.10      7.42 o
   6  10   7        7.31        0.75      7.68 o
   7  10   7       87.17       92.55     15.90 o
  -7  11   7        0.26       -0.08      8.12 o
  -6  11   7       49.80       37.51     23.10 o
  -5  11   7       32.74        6.71     17.39 o
  -4  11   7      469.14      450.17     14.31 o
  -3  11   7        0.21       -0.17      1.81 o
  -2  11   7     1488.04     1466.44     14.83 o
  -1  11   7      507.94      471.47      8.61 o
   0  11   7       83.12       71.20      3.36 o
   1  11   7      390.66      375.86      6.35 o
   2  11   7      933.04      956.49     12.21 o
   3  11   7       49.73       53.19      5.85 o
   4  11   7      692.90      651.38     24.13 o
   5  11   7      342.79      325.37     16.35 o
   6  11   7        0.12        0.02      8.31 o
   7  11   7       63.24       49.84     16.65 o
  -7  12   7        9.40        1.74      9.69 o
  -6  12   7      976.37      895.33     36.15 o
  -5  12   7        0.06        8.69     17.39 o
  -4  12   7     2651.65     2689.00     56.53 o
  -3  12   7        6.24       -4.11      4.63 o
  -2  12   7        3.28       -5.39      3.37 o
  -1  12   7       35.28       38.65      3.57 o
   0  12   7     5379.15     5349.42     34.36 o
   1  12   7        8.97        4.06      2.68 o
   2  12   7     2883.57     2851.18     39.84 o
   3  12   7       63.30       51.06      6.23 o
   4  12   7      240.40      239.93     14.42 o
   5  12   7       11.27       -2.20      6.65 o
   6  12   7     1657.00     1625.46     46.50 o
   7  12   7       10.02       23.90     13.25 o
  -6  13   7     1758.30     1637.02     52.39 o
  -5  13   7      180.76      202.70     19.93 o
  -4  13   7      130.36      126.86     17.30 o
  -3  13   7        0.04       -1.60      3.73 o
  -2  13   7     5905.80     5752.14     67.62 o
  -1  13   7      480.47      482.43     10.01 o
   0  13   7     2362.78     2288.61     19.34 o
   1  13   7      110.52       93.89      5.04 o
   2  13   7     1627.13     1608.19     21.19 o
   3  13   7      155.13      160.02      9.88 o
   4  13   7     3184.68     3044.86     66.12 o
   5  13   7      287.05      323.83     17.46 o
   6  13   7       49.97       63.77     13.56 o
  -6  14   7      235.88      229.66     31.30 o
  -5  14   7       19.02       20.07     10.82 o
  -4  14   7     2050.21     2043.63     67.54 o
  -3  14   7      965.88      896.17     19.64 o
  -2  14   7      409.70      435.68     13.47 o
  -1  14   7      279.29      246.76      7.88 o
   0  14   7     1349.49     1234.85     15.74 o
   1  14   7      805.20      813.07     13.30 o
   2  14   7     1638.91     1587.78     23.20 o
   3  14   7     1189.09     1109.44     23.42 o
   4  14   7       10.89        6.55      7.21 o
   5  14   7        1.63       -1.86      7.03 o
   6  14   7      685.55      601.78     33.35 o
  -6  15   7      165.99      155.05     20.24 o
  -5  15   7      461.88      480.79     36.16 o
  -4  15   7        4.97        3.99      8.37 o
  -3  15   7      170.60      151.64     17.47 o
  -2  15   7       50.19       44.74      5.80 o
  -1  15   7      634.44      593.52     16.32 o
   0  15   7       63.80       57.48      5.16 o
   1  15   7     1261.07     1154.20     25.87 o
   2  15   7        0.89        2.40      4.54 o
   3  15   7        4.96       12.18      7.18 o
   4  15   7       12.36        2.00      7.74 o
   5  15   7      674.58      684.48     31.05 o
   6  15   7        0.42        2.53      7.73 o
  -5  16   7       48.40       49.32     17.83 o
  -4  16   7      131.99      145.49     17.99 o
  -3  16   7      212.33      230.51     12.83 o
  -2  16   7      107.41       99.83     11.02 o
  -1  16   7      703.64      659.83     17.59 o
   0  16   7      192.69      240.01      9.26 o
   1  16   7       12.14        4.56      4.51 o
   2  16   7      385.59      390.33     14.39 o
   3  16   7      412.03      417.43     15.48 o
   4  16   7        9.79       20.04      8.31 o
   5  16   7      150.76      154.31     24.20 o
  -5  17   7       57.55       72.48     15.09 o
  -4  17   7      150.68      159.35     32.92 o
  -3  17   7      114.27      114.55     10.47 o
  -2  17   7      166.41      142.62     12.61 o
  -1  17   7        2.34        1.48      4.99 o
   0  17   7      598.95      590.77     17.02 o
   1  17   7      158.04      159.21     10.42 o
   2  17   7       12.96       12.81      6.33 o
   3  17   7      104.85       85.97     10.57 o
   4  17   7      194.33      161.58     24.22 o
   5  17   7        2.50        0.04      7.73 o
  -4  18   7       16.31        6.06     12.79 o
  -3  18   7        6.15       10.68     10.72 o
  -2  18   7      228.79      233.49     15.57 o
  -1  18   7        0.01        4.05      7.06 o
   0  18   7       42.57       55.37      7.69 o
   1  18   7        1.50        4.30      5.74 o
   2  18   7       86.80       81.64      9.13 o
   3  18   7        1.83       -1.56      7.35 o
   4  18   7      121.69      117.50     15.61 o
  -4  19   7       37.83       30.29     13.66 o
  -3  19   7       49.14       51.27      8.79 o
  -2  19   7      126.34      147.72     13.80 o
  -1  19   7       79.87      108.68     10.90 o
   0  19   7        0.22       11.71      6.17 o
   1  19   7        1.01        1.13      5.85 o
   2  19   7      115.43      128.10     10.60 o
   3  19   7       51.48       68.50     12.87 o
   4  19   7       39.70       39.61     20.64 o
  -3  20   7       57.44       43.45     15.88 o
  -2  20   7       16.41       15.21      8.25 o
  -1  20   7        0.16        3.72      6.89 o
   0  20   7      160.98      215.18     17.91 o
   1  20   7       99.72      106.60     11.47 o
   2  20   7      119.76      155.36     11.66 o
   3  20   7       56.22       59.24     10.04 o
  -2  21   7      186.59      262.33     18.01 o
  -1  21   7       70.99       76.43     10.80 o
   0  21   7       53.43       77.03     14.05 o
   1  21   7      110.40      126.75     12.74 o
   2  21   7       82.58      115.83     12.18 o
   0  22   7      144.39      200.29     19.57 o
  -8   0   8       33.92        4.72     22.36 o
  -7   0   8        0.15        5.09     10.19 o
  -6   0   8       12.41       17.66     10.25 o
  -5   0   8        8.61       13.55      8.15 o
  -4   0   8      133.41      140.58     10.23 o
  -3   0   8       50.03       49.19     12.42 o
  -2   0   8      114.25       89.29      3.28 o
  -1   0   8      253.74      223.14      4.19 o
   0   0   8     2410.87     2411.73     17.68 o
   1   0   8      716.31      675.03      8.62 o
   2   0   8      579.75      628.89      8.23 o
   3   0   8       23.28       33.47      3.84 o
   4   0   8        8.17        6.63      3.07 o
   5   0   8        5.99        4.94      4.84 o
   6   0   8      289.68      305.67     13.41 o
   7   0   8        2.79       10.41      8.28 o
   8   0   8      124.94      119.91     27.57 o
  -8   1   8        1.07      -12.85     13.17 o
  -7   1   8        2.28       -2.35      7.39 o
  -6   1   8       17.83       11.97      7.08 o
  -5   1   8        7.38        5.17      3.92 o
  -4   1   8       10.92        9.82      4.00 o
  -3   1   8        5.91       -0.70      3.48 o
  -2   1   8      132.21      141.04      4.49 o
  -1   1   8      239.86      225.33      3.90 o
   0   1   8       75.19      111.21      2.41 o
   1   1   8       18.23       26.20      1.59 o
   2   1   8       33.49       30.09      1.66 o
   3   1   8       22.54       18.19      2.36 o
   4   1   8      209.50      217.73      5.48 o
   5   1   8       10.86       12.38      3.90 o
   6   1   8       52.24       50.76      5.18 o
   7   1   8        7.05       10.34      5.79 o
   8   1   8       21.15       29.14      8.26 o
  -8   2   8        3.07        0.97     20.87 o
  -7   2   8       10.76        6.35     10.29 o
  -6   2   8      137.21      120.52     14.92 o
  -5   2   8        3.87        3.99      5.14 o
  -4   2   8       28.13       27.84      4.85 o
  -3   2   8       51.66       50.59      7.13 o
  -2   2   8      856.08      861.22     12.54 o
  -1   2   8      402.72      462.34      5.22 o
   0   2   8     1525.70     1590.49     10.39 o
   1   2   8        1.14        3.87      1.18 o
   2   2   8       30.92       38.67      2.04 o
   3   2   8       54.04       53.46      3.09 o
   4   2   8      324.08      312.35      6.36 o
   5   2   8        3.38        3.02      3.40 o
   6   2   8       29.70       36.99      4.78 o
   7   2   8        5.79       -4.36      9.25 o
   8   2   8        7.55       19.37      7.64 o
  -8   3   8       94.98       72.92     19.21 o
  -7   3   8       45.19       37.19     11.86 o
  -6   3   8       21.99       14.14      7.49 o
  -5   3   8       60.53       68.39      9.49 o
  -4   3   8      589.88      598.58     17.21 o
  -3   3   8       40.49       56.81      3.45 o
  -2   3   8     1227.49     1232.06     16.38 o
  -1   3   8      453.94      455.68      5.73 o
   0   3   8      389.10      415.88      4.43 o
   1   3   8      822.26      884.09      6.87 o
   2   3   8     1991.50     2018.35     14.18 o
   3   3   8      157.70      182.41      4.89 o
   4   3   8      193.32      207.44      5.45 o
   5   3   8      171.97      178.32      6.79 o
   6   3   8       14.24       17.26      3.96 o
   7   3   8        0.24       -0.04      5.70 o
   8   3   8       49.67       61.26      9.75 o
  -8   4   8       33.00       15.50     12.96 o
  -7   4   8        0.24       -7.53      9.64 o
  -6   4   8       60.57       57.44     11.29 o
  -5   4   8      550.63      631.72     18.19 o
  -4   4   8      213.77      251.36      7.17 o
  -3   4   8     1166.91     1200.75     17.65 o
  -2   4   8       44.21       34.68      4.08 o
  -1   4   8        0.27       -0.94      1.28 o
   0   4   8      813.14      889.89      6.88 o
   1   4   8     3001.43     3099.28     18.07 o
   2   4   8      224.55      275.49      4.49 o
   3   4   8      726.04      744.44      9.23 o
   4   4   8       27.45       31.28      3.20 o
   5   4   8      326.67      344.91      8.89 o
   6   4   8      111.41      115.99     10.52 o
   7   4   8      523.14      511.22     18.95 o
   8   4   8       91.89       84.67     12.53 o
  -8   5   8        2.82       15.40     15.40 o
  -7   5   8      680.84      586.12     35.30 o
  -6   5   8      179.54      172.82      9.67 o
  -5   5   8      240.31      250.47      9.08 o
  -4   5   8      181.00      190.26      6.43 o
  -3   5   8     1269.66     1326.96     18.74 o
  -2   5   8       64.15       88.97      3.61 o
  -1   5   8     6550.10     6825.91     38.41 o
   0   5   8     1288.24     1436.98      9.40 o
   1   5   8      153.15      145.53      3.04 o
   2   5   8      238.87      235.40      4.37 o
   3   5   8     2505.52     2676.16     22.13 o
   4   5   8      241.81      286.40      6.36 o
   5   5   8     1043.03     1054.80     18.74 o
   6   5   8      242.25      254.14     13.94 o
   7   5   8       85.72       96.56     12.26 o
   8   5   8        0.71        2.85     25.96 o
  -7   6   8       36.83        2.69     11.80 o
  -6   6   8       92.97       74.38     15.70 o
  -5   6   8     1110.41     1079.76     27.86 o
  -4   6   8      238.07      255.65     10.05 o
  -3   6   8     1976.18     2022.96     25.41 o
  -2   6   8     1725.06     1831.97     14.70 o
  -1   6   8      547.20      593.95      6.90 o
   0   6   8      294.17      309.87      4.36 o
   1   6   8     5437.10     5931.13     29.22 o
   2   6   8     1053.80     1148.36     10.41 o
   3   6   8     1014.67     1087.76      9.99 o
   4   6   8      564.10      591.61     10.59 o
   5   6   8      242.97      252.55      9.89 o
   6   6   8       26.50       17.47      8.53 o
   7   6   8      332.94      354.07     21.58 o
   8   6   8      130.32      156.11     19.76 o
  -7   7   8      260.35      254.58     33.54 o
  -6   7   8       90.66       94.01     17.19 o
  -5   7   8      117.23      128.94     12.86 o
  -4   7   8      193.36      203.43      9.49 o
  -3   7   8      275.63      289.46     11.14 o
  -2   7   8       67.83       64.19      3.22 o
  -1   7   8     2112.85     2243.90     16.41 o
   0   7   8      593.86      637.78      6.63 o
   1   7   8      213.88      226.73      3.75 o
   2   7   8       65.09       84.88      3.17 o
   3   7   8      229.62      227.02      5.24 o
   4   7   8      244.23      244.94      7.79 o
   5   7   8      252.28      263.03     11.13 o
   6   7   8       86.06       84.54     10.98 o
   7   7   8        1.28       -1.49      7.07 o
   8   7   8        9.52       35.31     13.51 o
  -7   8   8       11.86        3.97     17.39 o
  -6   8   8        0.00       -0.17      9.94 o
  -5   8   8       58.37       58.15      9.50 o
  -4   8   8        0.02        5.49      3.99 o
  -3   8   8      454.27      440.95     10.79 o
  -2   8   8       39.69       36.90      2.48 o
  -1   8   8      109.05      111.35      3.43 o
   0   8   8      149.66      136.91      3.27 o
   1   8   8      199.12      194.72      3.88 o
   2   8   8        7.42       10.92      2.19 o
   3   8   8      447.53      441.35      7.02 o
   4   8   8       23.13       19.96      4.38 o
   5   8   8       17.48       16.47      7.23 o
   6   8   8       28.04       35.02     10.27 o
   7   8   8       35.06       43.11     11.55 o
  -7   9   8       70.79       94.65     30.80 o
  -6   9   8      137.68      131.98     19.63 o
  -5   9   8      203.74      224.57     21.17 o
  -4   9   8      111.32      125.89     11.42 o
  -3   9   8       18.58       13.44      3.48 o
  -2   9   8       60.95       57.87      3.04 o
  -1   9   8      310.74      301.01      5.77 o
   0   9   8      482.00      427.33      5.74 o
   1   9   8      376.49      367.77      5.24 o
   2   9   8       88.09       87.43      3.99 o
   3   9   8       44.46       42.36      3.54 o
   4   9   8       90.86       84.95      6.09 o
   5   9   8      294.62      293.68     18.74 o
   6   9   8       63.81       74.03     12.93 o
   7   9   8        0.88        0.51      8.69 o
  -7  10   8       65.12       52.42     11.06 o
  -6  10   8        0.38       17.14     18.38 o
  -5  10   8       56.17       45.00     12.59 o
  -4  10   8      332.92      325.50     27.95 o
  -3  10   8      285.77      306.81      7.61 o
  -2  10   8      154.41      144.62      4.76 o
  -1  10   8       24.77       37.32      3.74 o
   0  10   8      248.03      243.36      4.78 o
   1  10   8      432.72      426.52      6.00 o
   2  10   8      598.61      562.26      9.14 o
   3  10   8      229.88      240.50      8.02 o
   4  10   8        1.34       10.42      5.97 o
   5  10   8      195.27      183.37     16.40 o
   6  10   8      160.71      172.79     20.05 o
   7  10   8      544.20      562.14     28.30 o
  -7  11   8       93.36       81.67     13.78 o
  -6  11   8       17.65       30.31     21.36 o
  -5  11   8       38.96       23.43     10.18 o
  -4  11   8      140.54      149.95      9.07 o
  -3  11   8      127.25      140.85      7.23 o
  -2  11   8      762.94      721.33     11.33 o
  -1  11   8      295.83      296.63      6.88 o
   0  11   8      110.42      107.16      4.12 o
   1  11   8        6.98        5.59      2.52 o
   2  11   8      633.97      627.36     10.06 o
   3  11   8      617.86      632.30     14.84 o
   4  11   8      566.31      541.01     21.81 o
   5  11   8      264.18      278.10     15.79 o
   6  11   8        0.19        0.96      8.63 o
   7  11   8       67.41       84.39     24.47 o
  -7  12   8        3.26       -5.22      9.19 o
  -6  12   8      294.18      283.45     43.47 o
  -5  12   8       68.55       32.29     23.35 o
  -4  12   8      174.29      181.96     14.65 o
  -3  12   8        0.02        2.82      5.10 o
  -2  12   8      281.47      282.82     20.51 o
  -1  12   8      277.19      286.16      7.29 o
   0  12   8     1416.35     1351.62     13.70 o
   1  12   8      207.04      213.08      7.14 o
   2  12   8      247.63      245.96      7.82 o
   3  12   8       24.57       27.94      5.39 o
   4  12   8      373.32      373.05     17.27 o
   5  12   8      177.04      174.47     13.66 o
   6  12   8      418.01      328.75     22.23 o
   7  12   8       75.79       57.57     17.13 o
  -6  13   8       23.69        6.96     31.80 o
  -5  13   8       58.22       63.35     25.34 o
  -4  13   8      593.69      576.58     38.75 o
  -3  13   8       63.73       61.36      8.26 o
  -2  13   8     1043.22     1044.85     25.46 o
  -1  13   8       41.93       47.18      4.91 o
   0  13   8        3.81       -2.12      3.00 o
   1  13   8      309.69      327.28      8.45 o
   2  13   8     1103.65     1108.62     18.99 o
   3  13   8        4.38        3.24      5.38 o
   4  13   8      468.01      438.94     18.73 o
   5  13   8       77.93       76.24     11.20 o
   6  13   8       32.35       29.11     12.78 o
  -6  14   8      523.56      556.45     31.83 o
  -5  14   8        5.61      -12.06     23.35 o
  -4  14   8      665.31      613.60     41.24 o
  -3  14   8      311.69      324.92     11.03 o
  -2  14   8       83.29      103.25      7.77 o
  -1  14   8      187.18      217.82      8.60 o
   0  14   8     1288.03     1284.69     16.24 o
   1  14   8      142.07      140.00      6.50 o
   2  14   8      261.67      256.50     10.03 o
   3  14   8      325.23      337.53     13.52 o
   4  14   8      181.71      188.53     14.31 o
   5  14   8        0.26       14.85      9.50 o
   6  14   8      382.96      367.23     30.29 o
  -6  15   8      354.70      344.62     26.58 o
  -5  15   8      330.93      316.38     22.29 o
  -4  15   8       58.88       74.44     14.18 o
  -3  15   8       13.07       10.82      8.46 o
  -2  15   8      830.28      806.79     17.51 o
  -1  15   8      489.72      482.85     14.99 o
   0  15   8       92.43       82.94      5.69 o
   1  15   8      458.98      482.34     13.61 o
   2  15   8      269.19      242.31     10.82 o
   3  15   8       26.54       20.35      7.48 o
   4  15   8      341.65      321.36     17.79 o
   5  15   8      257.73      276.10     17.85 o
   6  15   8        0.73       -2.36      8.21 o
  -5  16   8        1.08        3.02      9.67 o
  -4  16   8      347.56      334.24     23.34 o
  -3  16   8      451.37      405.50     25.63 o
  -2  16   8       46.48       29.24      6.62 o
  -1  16   8      322.81      291.33     12.61 o
   0  16   8      230.66      222.40      9.66 o
   1  16   8       55.44       53.97      5.56 o
   2  16   8      246.99      236.59     14.80 o
   3  16   8      411.00      377.86     15.08 o
   4  16   8        0.01        3.20      7.46 o
   5  16   8       99.07       97.54     13.10 o
  -5  17   8       98.41       69.28     15.99 o
  -4  17   8        1.03       22.93     10.06 o
  -3  17   8      151.32      145.43     11.28 o
  -2  17   8      162.59      156.54     14.82 o
  -1  17   8        9.74       12.78      6.79 o
   0  17   8      129.11      117.46      8.04 o
   1  17   8      304.89      281.67     13.20 o
   2  17   8       34.47       18.06      6.51 o
   3  17   8      167.47      172.97     12.67 o
   4  17   8      189.44      184.17     20.82 o
   5  17   8       14.48       46.95     15.71 o
  -4  18   8       99.62       88.21     17.57 o
  -3  18   8       78.52       99.02     10.07 o
  -2  18   8        1.91       -3.18      6.43 o
  -1  18   8       53.49       53.61      8.75 o
   0  18   8      209.48      231.82     11.95 o
   1  18   8      235.89      269.01     13.21 o
   2  18   8      182.39      209.92     12.39 o
   3  18   8        4.73       13.74     12.98 o
   4  18   8        7.92       10.00     12.25 o
  -4  19   8       37.38       77.72     45.96 o
  -3  19   8        6.97        8.46     11.76 o
  -2  19   8      207.18      231.63     16.00 o
  -1  19   8      418.25      477.26     23.18 o
   0  19   8       16.86       17.54      6.88 o
   1  19   8      160.61      169.79     11.40 o
   2  19   8      147.70      162.68     11.64 o
   3  19   8       65.91       78.68     10.61 o
   4  19   8      177.27      172.55     19.06 o
  -3  20   8      272.10      273.99     41.98 o
  -2  20   8        6.98        3.65     10.67 o
  -1  20   8      164.20      178.90     11.67 o
   0  20   8       61.69       61.39      9.88 o
   1  20   8       58.84       86.09      9.86 o
   2  20   8        9.70       27.98      9.86 o
   3  20   8      245.62      250.02     25.82 o
  -2  21   8        2.48        2.46      7.43 o
  -1  21   8        8.87       17.58      7.24 o
   0  21   8        2.08        1.53     19.63 o
   1  21   8      104.31      102.84     12.12 o
   2  21   8        6.95       20.23      7.75 o
  -8   1   9       47.36       28.81     15.39 o
  -7   1   9        9.07       -0.08     13.16 o
  -6   1   9       28.32       35.14      9.06 o
  -5   1   9        1.73       -3.11      4.84 o
  -4   1   9        4.66        6.58      4.66 o
  -3   1   9      114.35      107.46      9.70 o
  -2   1   9      226.96      241.48      4.72 o
  -1   1   9       25.80       38.18      2.13 o
   0   1   9     1627.38     1738.06     10.40 o
   1   1   9      233.32      259.37      3.78 o
   2   1   9      148.10      138.86      2.71 o
   3   1   9      245.78      283.86      6.17 o
   4   1   9      266.15      288.67      6.60 o
   5   1   9        0.39        1.12      3.52 o
   6   1   9      112.75      111.61      9.24 o
   7   1   9       89.96      108.42     13.23 o
   8   1   9        6.31        9.92      7.31 o
  -8   2   9       18.76       -2.37     11.96 o
  -7   2   9       42.47       33.36     10.87 o
  -6   2   9      191.39      207.36     18.21 o
  -5   2   9       71.56       64.84     11.02 o
  -4   2   9      110.25      129.90      9.94 o
  -3   2   9      172.37      158.00      5.07 o
  -2   2   9        0.07       -2.62      1.31 o
  -1   2   9     1116.02     1191.02     10.38 o
   0   2   9      341.15      387.87      4.52 o
   1   2   9        0.80       -0.29      1.23 o
   2   2   9      589.51      616.58      6.30 o
   3   2   9      605.98      600.69      8.43 o
   4   2   9        0.01       -1.03      2.66 o
   5   2   9      515.90      553.77     11.59 o
   6   2   9      136.39      148.95     11.55 o
   7   2   9        2.82       16.49      6.81 o
   8   2   9       34.68       42.04      9.20 o
  -8   3   9      145.64       78.63     19.83 o
  -7   3   9        1.86        8.37     13.04 o
  -6   3   9       31.21       21.28      9.23 o
  -5   3   9      731.32      721.31     27.56 o
  -4   3   9     1052.85     1088.67     14.16 o
  -3   3   9     1593.96     1682.96     22.15 o
  -2   3   9      306.39      370.50      6.77 o
  -1   3   9      459.26      459.19      5.82 o
   0   3   9     1001.84     1089.69      8.22 o
   1   3   9     6202.30     6548.16     31.58 o
   2   3   9     1727.84     1975.59     13.52 o
   3   3   9      998.72     1084.99     11.85 o
   4   3   9       45.83       63.57      3.83 o
   5   3   9      346.92      350.35     11.22 o
   6   3   9      177.71      182.16     12.36 o
   7   3   9      523.89      538.30     19.47 o
   8   3   9      141.18      137.19     13.63 o
  -8   4   9       41.28       27.27     14.32 o
  -7   4   9      799.94      747.63     40.17 o
  -6   4   9      375.89      355.43     29.82 o
  -5   4   9      626.18      661.28     15.82 o
  -4   4   9        0.44       -2.14      1.96 o
  -3   4   9     2414.17     2477.33     30.07 o
  -2   4   9     2795.57     2843.32     24.49 o
  -1   4   9    15002.28    15924.71     82.81 o
   0   4   9     1256.10     1410.46      9.59 o
   1   4   9     1186.47     1317.74      9.09 o
   2   4   9     1063.25     1051.00      9.27 o
   3   4   9     4810.94     4957.43     34.57 o
   4   4   9     2015.46     2065.71     19.78 o
   5   4   9     1897.25     1844.91     24.77 o
   6   4   9      149.81      162.60     12.11 o
   7   4   9       14.19       32.74      8.64 o
   8   4   9      111.52      140.50     16.89 o
  -8   5   9       84.88       28.07     19.13 o
  -7   5   9      117.99       77.73     17.11 o
  -6   5   9        8.41       10.97      8.27 o
  -5   5   9     2182.57     2215.17     33.47 o
  -4   5   9      199.28      211.77      9.19 o
  -3   5   9     7220.38     7428.34     71.87 o
  -2   5   9       85.75      113.37      3.65 o
  -1   5   9       42.46       40.37      2.31 o
   0   5   9     1155.51     1171.84      8.72 o
   1   5   9    17216.66    18600.30     81.92 o
   2   5   9      994.45     1030.99      9.57 o
   3   5   9     3737.89     3777.94     25.52 o
   4   5   9        4.21        3.66      2.67 o
   5   5   9      767.07      843.68     17.58 o
   6   5   9      399.26      406.64     16.80 o
   7   5   9     1413.36     1417.90     51.61 o
   8   5   9      162.10      156.25     20.11 o
  -8   6   9       25.03       39.25     21.61 o
  -7   6   9      880.59      788.77     64.71 o
  -6   6   9        0.54        0.83      8.66 o
  -5   6   9     1148.39     1080.92     22.25 o
  -4   6   9       47.98       51.78      5.78 o
  -3   6   9      998.76     1028.99     18.12 o
  -2   6   9       54.17       63.80      2.58 o
  -1   6   9    10510.48    11352.20     61.43 o
   0   6   9       18.82       19.93      1.71 o
   1   6   9     1232.69     1414.56     10.32 o
   2   6   9        3.79        4.03      1.54 o
   3   6   9     2975.49     3142.38     23.41 o
   4   6   9        0.10       -1.91      2.82 o
   5   6   9     1784.39     1732.33     43.17 o
   6   6   9        7.77        3.26      5.40 o
   7   6   9        3.24       17.07      8.95 o
   8   6   9       16.42       18.90     14.16 o
  -7   7   9       28.73       25.69     13.82 o
  -6   7   9        1.88      -10.64     14.66 o
  -5   7   9      310.81      310.81     16.11 o
  -4   7   9      114.77      129.26      8.23 o
  -3   7   9      600.44      648.61     10.32 o
  -2   7   9       40.56       30.14      2.32 o
  -1   7   9      143.06      127.95      3.93 o
   0   7   9      167.86      175.82      3.57 o
   1   7   9     1282.76     1465.90     10.51 o
   2   7   9      281.87      269.53      5.17 o
   3   7   9      139.37      162.73      4.68 o
   4   7   9        0.01        5.37      3.56 o
   5   7   9      164.43      196.34     13.78 o
   6   7   9       32.95       42.29     10.72 o
   7   7   9      192.08      180.60     17.97 o
  -7   8   9       17.09        5.50     17.27 o
  -6   8   9        0.34       -0.48      8.76 o
  -5   8   9       54.08       79.20     27.39 o
  -4   8   9       71.38       70.41      8.68 o
  -3   8   9      131.75      135.38      5.07 o
  -2   8   9        0.96        0.31      1.66 o
  -1   8   9      136.77       99.54      3.43 o
   0   8   9      114.73      102.52      3.04 o
   1   8   9      588.81      522.88      5.90 o
   2   8   9        0.52        0.27      1.97 o
   3   8   9       19.51       16.61      3.08 o
   4   8   9       14.92       20.47      4.51 o
   5   8   9       79.07       82.76     10.76 o
   6   8   9        0.86        0.75      7.82 o
   7   8   9       24.84       35.13     12.86 o
  -7   9   9       28.26       24.10     21.86 o
  -6   9   9      102.61       99.75     18.71 o
  -5   9   9       33.66       18.45     10.45 o
  -4   9   9      330.00      316.81     27.66 o
  -3   9   9      132.52      136.18      6.44 o
  -2   9   9       42.07       47.65      3.24 o
  -1   9   9      263.53      246.22      5.14 o
   0   9   9      240.32      221.42      4.28 o
   1   9   9        8.24        3.22      1.81 o
   2   9   9      459.98      446.41      7.77 o
   3   9   9      252.65      253.32      6.56 o
   4   9   9       43.07       35.41      5.73 o
   5   9   9        3.75        1.88      7.42 o
   6   9   9       66.94       65.71     12.41 o
   7   9   9       46.35       60.50     12.91 o
  -7  10   9      130.38      122.47     32.79 o
  -6  10   9      327.75      337.60     44.72 o
  -5  10   9      128.16      134.02     28.44 o
  -4  10   9      171.57      162.11     10.22 o
  -3  10   9       72.33       67.07      4.79 o
  -2  10   9      789.11      765.33      9.96 o
  -1  10   9      656.14      635.11      9.60 o
   0  10   9     2055.48     2106.82     15.37 o
   1  10   9      110.26      113.52      3.97 o
   2  10   9       11.09       12.47      3.13 o
   3  10   9       62.62       63.68      6.52 o
   4  10   9     1066.97     1021.55     26.15 o
   5  10   9       73.36       76.76     10.06 o
   6  10   9      437.46      458.06     24.38 o
   7  10   9       20.15       48.30     12.82 o
  -6  11   9      164.40      154.77     35.03 o
  -5  11   9      108.62      133.81     18.61 o
  -4  11   9      603.56      576.72     25.03 o
  -3  11   9     2128.37     2142.60     28.10 o
  -2  11   9     1947.42     1962.63     21.45 o
  -1  11   9      523.49      492.48      9.07 o
   0  11   9       87.19       78.76      3.91 o
   1  11   9      996.67      936.19     11.99 o
   2  11   9     2590.74     2579.46     23.07 o
   3  11   9     1420.14     1355.56     22.39 o
   4  11   9      459.42      448.52     18.12 o
   5  11   9       22.76       13.86      7.56 o
   6  11   9      367.67      302.29     21.37 o
   7  11   9      218.08      247.02     32.54 o
  -7  12   9      106.27      110.30     18.38 o
  -6  12   9      464.23      465.79     53.41 o
  -5  12   9     1775.74     1786.89     88.19 o
  -4  12   9      584.48      625.30     27.57 o
  -3  12   9      404.46      407.59     15.65 o
  -2  12   9      338.89      323.11     13.29 o
  -1  12   9     1237.25     1164.78     14.55 o
   0  12   9     2258.98     2241.77     19.78 o
   1  12   9     2024.20     1924.17     18.92 o
   2  12   9       64.49       74.23      5.34 o
   3  12   9        4.23       -3.39      4.42 o
   4  12   9      796.63      769.67     23.97 o
   5  12   9      875.12      853.59     26.33 o
   6  12   9      338.92      357.96     23.34 o
  -6  13   9        6.49       -2.23      9.42 o
  -4  13   9      703.84      731.08     30.56 o
  -3  13   9      461.05      483.07     17.65 o
  -2  13   9      636.59      647.33     17.55 o
  -1  13   9     1356.83     1358.17     18.52 o
   0  13   9      165.97      159.28      6.06 o
   1  13   9       63.41       58.45      5.13 o
   2  13   9     1063.99     1091.03     17.37 o
   3  13   9      596.05      601.49     17.67 o
   4  13   9       63.07       60.95     10.10 o
   5  13   9      179.17      166.95     14.19 o
   6  13   9      237.06      231.84     25.02 o
  -6  14   9      611.84      598.94     39.75 o
  -4  14   9       12.61       -7.70     15.15 o
  -3  14   9      658.68      651.82     31.26 o
  -2  14   9     1019.12     1030.79     21.04 o
  -1  14   9      326.35      294.52     10.61 o
   0  14   9      917.89      916.37     15.01 o
   1  14   9      103.91      112.04      6.12 o
   2  14   9       52.53       50.76      6.50 o
   3  14   9      334.76      318.63     13.62 o
   4  14   9      717.15      667.40     23.38 o
   5  14   9        2.45       11.10      7.53 o
   6  14   9      147.59      160.29     15.29 o
  -6  15   9       52.23       69.06     19.38 o
  -5  15   9      155.93      173.92     33.29 o
  -4  15   9      914.99      911.20     50.68 o
  -3  15   9      310.67      321.47     22.48 o
  -2  15   9      295.83      294.32     17.18 o
  -1  15   9        1.32        1.51      4.90 o
   0  15   9      458.90      471.49     11.48 o
   1  15   9      217.87      192.64      9.50 o
   2  15   9     1112.23     1085.38     21.51 o
   3  15   9       79.98       76.51      8.50 o
   4  15   9       49.15       50.13      9.90 o
   5  15   9       28.92       33.79      9.44 o
   6  15   9      238.49      232.73     22.84 o
  -5  16   9      118.65      121.99     17.17 o
  -4  16   9        7.87        0.25      8.00 o
  -3  16   9       57.17       41.92     15.62 o
  -2  16   9      333.18      355.98     14.88 o
  -1  16   9       22.47       23.44      6.29 o
   0  16   9      424.35      433.64     14.86 o
   1  16   9      112.56      109.03      7.48 o
   2  16   9       11.73        9.84      5.99 o
   3  16   9        0.04       -0.09      9.65 o
   4  16   9      319.28      309.66     18.45 o
   5  16   9       18.40       17.00      8.89 o
  -5  17   9       55.07       59.89     14.43 o
  -4  17   9        3.49       25.77     10.34 o
  -3  17   9        5.54        4.83     10.09 o
  -2  17   9        0.01        1.03      6.87 o
  -1  17   9       36.75       34.12      6.71 o
   0  17   9       22.90       32.53      6.70 o
   1  17   9       38.65       41.20      7.39 o
   2  17   9       12.59       13.88      6.35 o
   3  17   9        1.58       -5.19      6.05 o
   4  17   9        7.16       11.78     10.09 o
   5  17   9        0.44       25.38      9.59 o
  -4  18   9       19.11       40.53     23.97 o
  -3  18   9       13.14       21.25     17.76 o
  -2  18   9       12.20       14.02      7.70 o
  -1  18   9       47.32       43.86      7.53 o
   0  18   9      110.33      113.69      9.88 o
   1  18   9      117.45      106.91     12.70 o
   2  18   9       38.29       42.03     10.73 o
   3  18   9        9.90        2.23      7.67 o
   4  18   9       22.71       29.94     11.59 o
  -4  19   9       38.21       43.72     15.28 o
  -3  19   9       77.27       50.12     15.04 o
  -2  19   9       29.36       22.78      9.71 o
  -1  19   9      331.85      365.27     14.92 o
   0  19   9        6.75        4.55      6.44 o
   1  19   9       17.18       23.80      7.45 o
   2  19   9       77.36       76.86      9.33 o
   3  19   9      120.44      141.54     12.86 o
  -3  20   9       98.55      107.32     65.33 o
  -2  20   9      117.52      153.67     34.64 o
  -1  20   9        6.48        9.51      6.43 o
   0  20   9        0.99        4.14      7.54 o
   1  20   9      144.29      175.18     12.43 o
   2  20   9      151.36      178.33     12.53 o
   3  20   9        8.86        9.16      8.26 o
  -2  21   9      233.80      249.46     17.97 o
  -1  21   9        8.89       -7.34      6.30 o
   0  21   9      652.60      762.68     56.52 o
   1  21   9       70.36       79.52     10.17 o
  -8   0  10       23.79       28.07     17.64 o
  -7   0  10       71.47       49.93     21.36 o
  -6   0  10       59.67       31.30     15.40 o
  -5   0  10       13.65        6.96      9.94 o
  -4   0  10        0.92       -1.99      6.21 o
  -3   0  10       94.50       90.04     11.85 o
  -2   0  10       50.66       70.30      7.96 o
  -1   0  10       45.73       63.36      3.09 o
   0   0  10       37.07       33.71      2.82 o
   1   0  10        0.00       -3.29      1.64 o
   2   0  10       50.11       39.73      2.79 o
   3   0  10       14.38        5.77      3.28 o
   4   0  10      185.77      202.58      8.50 o
   5   0  10        7.69       13.57      5.84 o
   6   0  10      253.35      232.86     17.43 o
   7   0  10       48.14       50.88     11.74 o
   8   0  10       22.64       30.11     13.30 o
  -8   1  10       47.03       56.14     22.85 o
  -7   1  10       45.00       22.38     11.75 o
  -6   1  10       13.61       20.06     16.77 o
  -5   1  10       99.97      110.53     16.15 o
  -4   1  10      342.84      341.72     20.88 o
  -3   1  10      500.58      493.19      8.83 o
  -2   1  10      185.10      195.61      4.83 o
  -1   1  10       32.17       24.94      1.59 o
   0   1  10       25.98       27.64      1.74 o
   1   1  10      548.15      614.04      5.98 o
   2   1  10      639.24      703.11      6.31 o
   3   1  10      270.47      282.96      6.09 o
   4   1  10      143.32      141.31      5.33 o
   5   1  10       29.31       37.44      5.53 o
   6   1  10       39.37       46.58      7.56 o
   7   1  10       22.16       15.98      6.99 o
   8   1  10      131.92      118.77     15.12 o
  -8   2  10       79.23       40.00     21.36 o
  -7   2  10       69.79       50.53     12.39 o
  -6   2  10      330.95      278.04     20.40 o
  -5   2  10      757.85      741.40     33.77 o
  -4   2  10       33.13       17.70      7.19 o
  -3   2  10        0.02       -1.46      2.48 o
  -2   2  10     1146.30     1227.06     13.43 o
  -1   2  10     4596.65     4649.59     27.31 o
   0   2  10     1810.09     1885.45     12.13 o
   1   2  10     2135.96     2177.86     13.37 o
   2   2  10       22.04       23.73      1.74 o
   3   2  10      389.88      374.37      6.99 o
   4   2  10      706.02      736.07     10.95 o
   5   2  10     1084.07     1108.45     18.97 o
   6   2  10       69.13       74.73      8.60 o
   7   2  10      167.40      182.27     15.68 o
   8   2  10       52.80       51.85      9.71 o
  -8   3  10       35.41        9.68     17.27 o
  -7   3  10      315.03      314.13     23.40 o
  -6   3  10       67.98       60.68     12.40 o
  -5   3  10        2.59        0.57      6.14 o
  -4   3  10      737.50      749.64     13.15 o
  -3   3  10     1763.87     1798.88     24.06 o
  -2   3  10      394.71      364.36      6.77 o
  -1   3  10      609.56      625.41      7.22 o
   0   3  10     1290.95     1335.38      9.70 o
   1   3  10     2134.62     2089.81     12.90 o
   2   3  10     1490.24     1522.20     10.79 o
   3   3  10     2226.95     2278.81     19.77 o
   4   3  10       25.98       27.32      3.82 o
   5   3  10        9.78       18.04      4.83 o
   6   3  10      432.83      379.47     16.54 o
   7   3  10      307.69      320.73     16.90 o
   8   3  10       15.16       25.45      9.33 o
  -8   4  10       60.95       29.31     19.63 o
  -7   4  10      103.51      102.08     19.37 o
  -6   4  10        8.01       15.13      8.36 o
  -5   4  10       69.67       85.28      7.03 o
  -4   4  10      107.67      106.26      7.20 o
  -3   4  10      221.17      249.30      8.29 o
  -2   4  10      563.12      548.44      8.63 o
  -1   4  10        6.30       14.66      1.85 o
   0   4  10      137.75      117.97      3.13 o
   1   4  10      279.99      263.91      3.96 o
   2   4  10      630.18      675.83      6.45 o
   3   4  10        9.28       14.20      2.07 o
   4   4  10      301.22      311.25      7.55 o
   5   4  10       57.32       70.98      7.09 o
   6   4  10       44.97       52.79      8.92 o
   7   4  10       60.93       68.26      9.94 o
   8   4  10      283.75      290.51     28.78 o
  -8   5  10       75.50       77.01     25.84 o
  -7   5  10        0.36       -4.11     12.42 o
  -6   5  10       98.80      113.03     18.46 o
  -5   5  10      262.12      260.63     10.73 o
  -4   5  10       69.19       75.15      9.07 o
  -3   5  10      455.77      449.26     11.58 o
  -2   5  10      443.44      519.56      8.27 o
  -1   5  10      134.68      119.01      3.46 o
   0   5  10      343.53      377.99      4.81 o
   1   5  10     2246.59     2327.34     14.65 o
   2   5  10       25.26       31.81      1.85 o
   3   5  10      238.37      234.98      4.67 o
   4   5  10      209.29      236.86      7.57 o
   5   5  10      125.49      139.94     12.86 o
   6   5  10      110.64      116.56     11.34 o
   7   5  10      243.55      230.22     15.08 o
   8   5  10        0.53        2.52     11.38 o
  -8   6  10        0.79      -14.16     13.66 o
  -7   6  10       46.22       25.60     13.95 o
  -6   6  10       96.69      109.44     12.15 o
  -5   6  10       82.55       91.38     10.83 o
  -4   6  10       89.61      113.74      9.98 o
  -3   6  10       96.21       86.42      3.62 o
  -2   6  10      112.85      108.47      3.41 o
  -1   6  10     1269.30     1268.51     11.33 o
   0   6  10      165.58      178.64      3.56 o
   1   6  10      100.35      117.88      3.20 o
   2   6  10        0.15        0.20      1.30 o
   3   6  10      454.98      473.98      7.19 o
   4   6  10       18.75       19.91      3.72 o
   5   6  10      287.19      293.81     16.40 o
   6   6  10        2.84       -0.69      5.25 o
   7   6  10        0.78        7.62      8.10 o
  -7   7  10        4.15       -5.41     10.42 o
  -6   7  10       23.70       12.94     19.25 o
  -5   7  10        4.74        7.65      5.70 o
  -4   7  10        9.78        7.99      6.17 o
  -3   7  10        1.55        1.09      2.18 o
  -2   7  10       94.60       88.00      3.40 o
  -1   7  10        5.85        5.35      1.88 o
   0   7  10      592.83      602.83      6.36 o
   1   7  10       14.64       15.89      1.86 o
   2   7  10        1.18        0.64      1.51 o
   3   7  10        8.62       10.59      2.30 o
   4   7  10      183.81      179.18      7.62 o
   5   7  10        0.92        8.25      6.99 o
   6   7  10       16.14       22.13      9.03 o
   7   7  10        3.56       -2.46     11.41 o
  -7   8  10       23.82       15.78     13.25 o
  -6   8  10      138.38      150.59     21.26 o
  -5   8  10       28.37       34.09      8.09 o
  -4   8  10      351.53      347.53     17.57 o
  -3   8  10       44.83       31.49      3.90 o
  -2   8  10       36.99       38.56      2.50 o
  -1   8  10      438.26      468.54      6.80 o
   0   8  10      321.50      309.69      5.18 o
   1   8  10        2.59        3.53      1.69 o
   2   8  10      432.21      422.20      7.48 o
   3   8  10      181.03      181.35      5.98 o
   4   8  10       24.71       25.77      5.62 o
   5   8  10       70.36       76.03     10.64 o
   6   8  10      123.84      156.45     16.62 o
   7   8  10        1.08       -0.27      8.32 o
  -7   9  10       53.64       10.93     24.35 o
  -6   9  10        0.37       -2.00      9.06 o
  -5   9  10      106.49      151.04     25.09 o
  -4   9  10      139.62      144.33     16.92 o
  -3   9  10       14.51       13.17      3.35 o
  -2   9  10       82.02       80.19      3.68 o
  -1   9  10       10.89        8.70      2.37 o
   0   9  10       37.30       34.45      2.44 o
   1   9  10        0.21        0.75      2.01 o
   2   9  10       76.22       71.06      4.19 o
   3   9  10        2.01       -1.24      3.33 o
   4   9  10       20.16       21.52      6.22 o
   5   9  10        1.42       -2.64      7.68 o
   6   9  10      136.84      150.59     23.55 o
   7   9  10        1.36        6.63      8.58 o
  -6  10  10        4.17       -2.45     10.03 o
  -5  10  10        0.12        0.00     10.19 o
  -4  10  10      847.17      839.10     23.46 o
  -3  10  10     1441.65     1472.87     19.98 o
  -2  10  10      656.84      654.70     10.05 o
  -1  10  10     1184.48     1193.54     13.91 o
   0  10  10      606.23      606.29      8.92 o
   1  10  10      160.75      154.32      4.63 o
   2  10  10     2074.06     2075.38     19.93 o
   3  10  10     1404.87     1423.15     29.41 o
   4  10  10       66.36       51.47      8.81 o
   5  10  10      184.88      185.44     13.70 o
   6  10  10      776.43      760.88     31.15 o
   7  10  10      191.74      178.81     28.20 o
  -5  11  10     2458.76     2491.16     93.90 o
  -4  11  10       24.29       20.10      9.43 o
  -3  11  10      231.39      261.73     12.96 o
  -2  11  10     4858.57     4697.97     40.41 o
  -1  11  10     3563.16     3407.34     28.57 o
   0  11  10     4924.09     4886.76     32.76 o
   1  11  10     4838.89     4735.63     33.59 o
   2  11  10      568.08      560.43     10.32 o
   3  11  10       43.27       41.38      5.95 o
   4  11  10     3899.26     3744.70     58.62 o
   5  11  10     2639.01     2566.80     65.26 o
   6  11  10      355.81      388.44     24.38 o
   7  11  10      769.77      731.78     38.57 o
  -5  12  10      313.70      300.09     33.54 o
  -4  12  10     5156.56     4988.27     94.35 o
  -3  12  10     4437.03     4264.78     56.75 o
  -2  12  10     1758.92     1730.59     24.24 o
  -1  12  10     1416.79     1366.06     17.24 o
   0  12  10     3253.93     3198.19     25.47 o
   1  12  10     2503.96     2389.37     22.08 o
   2  12  10     6017.57     5922.71     62.18 o
   3  12  10     5251.67     5048.25     60.31 o
   4  12  10        1.20       -2.03      6.44 o
   5  12  10      119.31      126.91     12.87 o
   6  12  10     1716.45     1781.81     50.84 o
  -4  13  10      116.23      102.47     14.74 o
  -3  13  10       33.83       26.65      6.35 o
  -2  13  10     2620.64     2524.80     38.33 o
  -1  13  10     2582.75     2492.61     32.40 o
   0  13  10     3187.54     3113.04     27.96 o
   1  13  10     1678.29     1568.11     19.23 o
   2  13  10       93.60       99.80      7.22 o
   3  13  10      286.66      262.85     12.37 o
   4  13  10     1665.33     1593.37     36.25 o
   5  13  10     1749.19     1720.13     39.43 o
   6  13  10      250.98      265.15     22.78 o
  -6  14  10       24.80       24.10     13.17 o
  -4  14  10      371.93      399.21     34.53 o
  -3  14  10      184.06      206.17     12.04 o
  -2  14  10      685.85      638.57     18.59 o
  -1  14  10       24.75       28.86      6.16 o
   0  14  10       22.47       27.17      4.98 o
   1  14  10      141.48      143.28      7.00 o
   2  14  10      836.39      810.00     18.30 o
   3  14  10      225.22      229.00     12.16 o
   4  14  10      286.17      292.94     17.28 o
   5  14  10       10.96        5.10      7.94 o
   6  14  10       19.61       22.74      9.31 o
  -5  15  10        5.21        9.69     18.13 o
  -4  15  10      200.48      154.02     25.84 o
  -3  15  10        2.53       11.35     12.57 o
  -2  15  10        7.92        8.99      5.12 o
  -1  15  10       28.05       13.38      6.06 o
   0  15  10      358.42      349.24     11.07 o
   1  15  10       14.12        9.28      4.32 o
   2  15  10      330.61      317.90     12.38 o
   3  15  10       33.92       28.25      6.64 o
   4  15  10       23.00       18.80      8.22 o
   5  15  10       31.51       24.50      9.06 o
  -5  16  10       12.25       17.15     20.12 o
  -4  16  10        4.27        9.44      9.51 o
  -3  16  10        0.96        9.69     16.64 o
  -2  16  10      305.91      315.02     15.87 o
  -1  16  10       21.07       27.10      6.46 o
   0  16  10       90.10       75.53      9.27 o
   1  16  10        1.96       -2.88      4.06 o
   2  16  10      190.51      165.15     10.92 o
   3  16  10       27.22       32.07      8.46 o
   4  16  10      393.30      386.69     21.66 o
   5  16  10        0.36        0.45     12.16 o
  -5  17  10       42.00       63.65     15.46 o
  -4  17  10      228.29      271.78     19.63 o
  -3  17  10       44.37       43.70     12.77 o
  -2  17  10       16.50       19.61      6.57 o
  -1  17  10      221.56      208.39     11.74 o
   0  17  10      549.26      559.50     17.09 o
   1  17  10        6.52        6.96      5.72 o
   2  17  10      195.53      185.70     11.79 o
   3  17  10      132.93      159.69     12.69 o
   4  17  10       73.30      115.87     15.24 o
  -4  18  10      237.14      264.68     24.25 o
  -3  18  10      356.92      375.60     52.54 o
  -2  18  10      628.97      702.74     54.27 o
  -1  18  10        3.97        1.61      5.10 o
   0  18  10       14.81       14.21      6.31 o
   1  18  10      547.33      577.74     30.05 o
   2  18  10      369.17      382.35     15.91 o
   3  18  10      297.47      330.42     17.22 o
   4  18  10      175.46      199.44     19.18 o
  -3  19  10        0.42       10.24     11.94 o
  -2  19  10       43.75       31.38     19.25 o
  -1  19  10      403.62      400.60     15.47 o
   0  19  10      441.95      503.42     20.98 o
   1  19  10      189.66      235.06     13.55 o
   2  19  10       59.22       57.97      8.94 o
   3  19  10      111.31      125.85     12.45 o
  -2  20  10      155.24      158.08     15.77 o
  -1  20  10       33.01       52.67     15.75 o
   0  20  10        0.77       -0.62      7.74 o
   1  20  10       60.90       98.07     12.01 o
   2  20  10      191.27      223.66     15.56 o
  -1  21  10       66.08      110.57     11.90 o
   0  21  10       77.38      110.88     18.63 o
   1  21  10        1.56        5.04      7.87 o
  -8   1  11       63.95       67.20     17.39 o
  -7   1  11       33.07       29.70     22.85 o
  -6   1  11      484.30      416.91     49.81 o
  -5   1  11        4.63        4.55      8.57 o
  -4   1  11       53.42       58.06      9.34 o
  -3   1  11       86.00       88.64      3.25 o
  -2   1  11     2932.16     2961.05     26.01 o
  -1   1  11      411.71      511.63      5.58 o
   0   1  11     1603.73     1640.19     10.58 o
   1   1  11        7.25        4.66      1.40 o
   2   1  11      866.08      873.34      7.76 o
   3   1  11      233.52      248.81      5.79 o
   4   1  11     1179.39     1141.07     14.40 o
   5   1  11      109.42      139.90      9.55 o
   6   1  11       42.67       41.11      7.41 o
   7   1  11       10.24       22.66      8.82 o
   8   1  11       62.17       91.27     14.95 o
  -8   2  11      336.54      306.80     44.72 o
  -7   2  11       70.73       64.27     17.27 o
  -6   2  11       19.03       12.17      8.35 o
  -5   2  11      645.28      575.87     31.74 o
  -4   2  11     1632.42     1626.37     21.90 o
  -3   2  11      191.21      228.90      5.53 o
  -2   2  11      524.56      510.54      8.58 o
  -1   2  11     2231.42     2531.45     16.18 o
   0   2  11     2038.72     2133.35     12.80 o
   1   2  11     3642.94     4215.26     22.54 o
   2   2  11     2682.27     2731.60     16.18 o
   3   2  11       35.97       55.32      3.44 o
   4   2  11        0.64       -0.27      3.05 o
   5   2  11      569.01      545.82     15.82 o
   6   2  11      409.40      389.40     16.83 o
   7   2  11      344.30      338.04     17.30 o
   8   2  11      203.51      222.90     17.15 o
  -8   3  11        6.12       10.68     17.89 o
  -7   3  11      859.48      801.82     41.89 o
  -6   3  11      248.90      218.25     46.70 o
  -5   3  11       56.39       48.51     13.25 o
  -4   3  11      324.75      315.63     10.97 o
  -3   3  11     4866.48     5022.64     43.56 o
  -2   3  11       42.15       37.87      3.23 o
  -1   3  11     4024.15     4466.15     27.06 o
   0   3  11     1506.70     1604.54     11.26 o
   1   3  11     2517.49     2825.61     17.57 o
   2   3  11      222.22      229.57      3.80 o
   3   3  11     4390.50     4710.44     32.63 o
   4   3  11       92.35       96.52      5.04 o
   5   3  11      234.42      243.48     11.58 o
   6   3  11      295.17      315.95     16.06 o
   7   3  11      452.80      432.36     18.95 o
   8   3  11        6.93        3.38      8.32 o
  -8   4  11       43.46       17.14     19.13 o
  -7   4  11      474.81      446.66     41.05 o
  -6   4  11      446.73      453.04     28.03 o
  -5   4  11     3054.14     2987.70     44.85 o
  -4   4  11      411.67      415.36     13.42 o
  -3   4  11      345.97      348.79      6.25 o
  -2   4  11      631.69      716.62      9.22 o
  -1   4  11     8184.79     9187.41     49.07 o
   0   4  11     2429.80     2604.15     15.97 o
   1   4  11     8155.03     8979.47     42.73 o
   2   4  11      153.22      145.47      3.35 o
   3   4  11      130.53      154.47      3.67 o
   4   4  11      786.44      801.90     12.25 o
   5   4  11     1808.62     1802.71     34.07 o
   6   4  11      236.64      273.71     15.31 o
   7   4  11      195.67      220.53     16.51 o
   8   4  11       58.36       34.76     13.05 o
  -8   5  11      148.10      129.68     32.05 o
  -7   5  11      606.34      664.30     35.03 o
  -6   5  11       89.37       96.79     13.50 o
  -5   5  11       22.23       20.96      8.53 o
  -4   5  11      541.19      580.70     16.62 o
  -3   5  11     3196.15     3340.57     29.12 o
  -2   5  11     2541.89     2677.02     23.65 o
  -1   5  11     2323.53     2479.69     17.23 o
   0   5  11      291.47      251.93      4.30 o
   1   5  11     1069.00     1256.39      9.80 o
   2   5  11     1657.97     1797.62     13.87 o
   3   5  11     2209.64     2297.28     16.32 o
   4   5  11      769.85      770.90     14.26 o
   5   5  11        3.04        3.87      6.07 o
   6   5  11       43.05       45.31      9.13 o
   7   5  11      315.51      305.49     17.23 o
  -7   6  11        0.42        2.73     13.17 o
  -6   6  11       70.45       71.51     13.58 o
  -5   6  11      286.32      287.63     17.98 o
  -4   6  11      251.56      252.40     11.69 o
  -3   6  11      174.05      152.20      6.38 o
  -2   6  11       60.31       46.25      2.87 o
  -1   6  11      153.44      210.12      4.52 o
   0   6  11      440.06      496.37      5.86 o
   1   6  11      571.81      592.71      6.47 o
   2   6  11      476.87      504.90      5.88 o
   3   6  11       12.82       23.90      2.64 o
   4   6  11       17.34       27.32      5.16 o
   5   6  11      214.83      177.34     15.71 o
   6   6  11      105.13      102.79     11.25 o
   7   6  11       14.95        7.55      8.72 o
  -7   7  11       12.26       -1.74     13.41 o
  -6   7  11        1.78       -6.46      9.94 o
  -5   7  11       48.44       59.71     11.09 o
  -4   7  11       38.37       41.00      8.38 o
  -3   7  11        5.26        0.47      3.18 o
  -2   7  11       17.21        9.31      1.64 o
  -1   7  11      118.73       91.11      3.44 o
   0   7  11      224.31      272.44      4.43 o
   1   7  11       21.78        8.30      1.62 o
   2   7  11      169.49      160.12      3.96 o
   3   7  11      138.51      132.17      4.90 o
   4   7  11        0.00        4.18      4.06 o
   5   7  11       47.28       41.28      8.13 o
   6   7  11       14.72       10.73      7.76 o
   7   7  11       23.52       21.76      9.62 o
  -7   8  11        0.41       -2.98     13.17 o
  -6   8  11        0.88       -1.99     10.19 o
  -5   8  11       18.10       11.55      9.05 o
  -4   8  11        1.82       -3.99      2.94 o
  -3   8  11       29.41       22.39      3.62 o
  -2   8  11      111.37      131.61      3.89 o
  -1   8  11       53.11       64.38      3.47 o
   0   8  11      332.70      317.52      5.08 o
   1   8  11      243.43      206.01      4.35 o
   2   8  11        1.29        4.90      2.13 o
   3   8  11       32.32       31.57      3.39 o
   4   8  11      107.23      115.83     10.77 o
   5   8  11      136.30      130.43     13.63 o
   6   8  11       24.12       26.16     10.40 o
   7   8  11      131.92      150.28     24.88 o
  -6   9  11       19.26       35.52     16.89 o
  -5   9  11       78.88       71.05     19.63 o
  -4   9  11        0.05        0.48      4.16 o
  -3   9  11      171.47      166.87      7.61 o
  -2   9  11       59.83       77.05      4.05 o
  -1   9  11       10.52        7.02      2.41 o
   0   9  11      103.83      130.03      4.40 o
   1   9  11      324.90      329.90      5.90 o
   2   9  11        7.08        0.71      2.80 o
   3   9  11      251.97      243.90      8.42 o
   4   9  11       52.14       57.91      7.83 o
   5   9  11        3.96        0.66      6.18 o
   6   9  11       21.15       37.37     11.17 o
   7   9  11      134.82      121.19     29.19 o
  -6  10  11      141.03      150.05     28.82 o
  -5  10  11       11.13       26.83     14.41 o
  -4  10  11      404.78      392.26     19.50 o
  -3  10  11      377.11      371.59      9.38 o
  -2  10  11        0.23        1.14      2.72 o
  -1  10  11      597.24      580.39      9.06 o
   0  10  11     1038.03     1027.99     11.13 o
   1  10  11       14.77       19.98      3.05 o
   2  10  11      560.19      599.15     10.27 o
   3  10  11      527.54      495.43     12.49 o
   4  10  11       44.16       37.31      8.57 o
   5  10  11      139.00      140.24     12.92 o
   6  10  11      245.92      225.82     20.07 o
   7  10  11       42.40       75.41     25.21 o
  -5  11  11      491.08      441.69     38.75 o
  -4  11  11      478.59      519.52     26.11 o
  -3  11  11       24.86       26.00      6.15 o
  -2  11  11     1813.57     1771.60     22.55 o
  -1  11  11      981.30      995.89     14.08 o
   0  11  11       29.72       35.39      3.99 o
   1  11  11      952.64      912.69     12.60 o
   2  11  11     1640.87     1645.00     19.00 o
   3  11  11       58.58       60.64      6.68 o
   4  11  11      626.83      623.08     21.77 o
   5  11  11      911.86      920.64     34.67 o
   6  11  11       74.03       86.00     14.76 o
  -5  12  11       64.82       88.69     21.86 o
  -4  12  11      230.81      278.86     20.96 o
  -3  12  11      700.87      691.32     19.24 o
  -2  12  11     1083.32     1073.26     18.54 o
  -1  12  11      108.01      111.62      6.35 o
   0  12  11     2729.85     2701.09     25.41 o
   1  12  11      779.84      768.69     13.51 o
   2  12  11        2.95        7.73      4.63 o
   3  12  11     1187.06     1198.64     24.56 o
   4  12  11     1396.02     1415.91     33.78 o
   5  12  11       16.36       14.60      8.08 o
   6  12  11      359.75      411.13     37.53 o
  -4  13  11     1167.17     1151.00     67.94 o
  -3  13  11        0.63        7.18      5.55 o
  -2  13  11      218.07      210.83     11.47 o
  -1  13  11      302.29      280.00      9.67 o
   0  13  11     1554.01     1561.75     19.41 o
   1  13  11      229.60      214.62      8.24 o
   2  13  11     1651.00     1600.97     26.22 o
   3  13  11       15.22       20.04      6.22 o
   4  13  11       55.63       73.93     10.77 o
   5  13  11      384.04      334.07     18.76 o
   6  13  11      978.67      941.53     30.80 o
  -4  14  11       59.23       66.15     10.65 o
  -3  14  11       18.04       14.59      6.09 o
  -2  14  11      769.50      725.28     22.43 o
  -1  14  11       44.58       43.21      6.81 o
   0  14  11       21.42       14.99      4.91 o
   1  14  11       16.91       20.66      4.35 o
   2  14  11      789.85      775.11     18.20 o
   3  14  11       23.84       19.24      6.30 o
   4  14  11      486.25      482.33     20.62 o
   5  14  11       39.35       21.74      9.02 o
   6  14  11       25.39       35.08     10.12 o
  -5  15  11       31.28        3.97     18.63 o
  -4  15  11        1.39       15.16     27.82 o
  -3  15  11       91.21       94.57     15.94 o
  -2  15  11      117.43      120.30      9.85 o
  -1  15  11       71.79       71.95      8.74 o
   0  15  11       58.03       35.98      5.28 o
   1  15  11        4.42        1.93      4.07 o
   2  15  11       55.31       53.51      7.24 o
   3  15  11       88.05       83.53      9.10 o
   4  15  11      118.54      103.17     12.72 o
   5  15  11       22.54       29.00      9.69 o
  -5  16  11       43.43       64.76     14.56 o
  -4  16  11        6.48       35.11     22.85 o
  -3  16  11        0.03       13.91     17.14 o
  -2  16  11      108.52       97.74     26.97 o
  -1  16  11       73.17       70.83      8.88 o
   0  16  11      107.79       92.69      8.89 o
   1  16  11       99.31      100.58      9.30 o
   2  16  11       37.84       45.21      7.67 o
   3  16  11        2.35       15.12      8.92 o
   4  16  11      125.60      145.59     14.27 o
   5  16  11       13.91       16.03      8.97 o
  -4  17  11        4.37       28.94     13.38 o
  -3  17  11       48.44       35.29     13.06 o
  -2  17  11        2.52        8.68      6.53 o
  -1  17  11       19.37       12.86      5.73 o
   0  17  11       28.10       29.71      6.77 o
   1  17  11       17.43       17.50      6.68 o
   2  17  11        0.16        0.35      6.03 o
   3  17  11       36.86       44.48      7.69 o
   4  17  11       31.83       49.53     24.09 o
  -4  18  11       18.29       39.53     13.19 o
  -3  18  11       21.82       25.09     12.06 o
  -2  18  11      166.04      212.95     26.63 o
  -1  18  11        8.19        3.64      5.33 o
   0  18  11       53.94       61.41      9.21 o
   1  18  11       36.84       40.43      8.17 o
   2  18  11       73.06       77.39      9.56 o
   3  18  11        0.11        9.26      6.37 o
   4  18  11      128.51      146.59     17.28 o
  -3  19  11        3.04       -8.14     11.64 o
  -2  19  11       83.52       99.20     12.25 o
  -1  19  11       39.42       52.47      8.36 o
   0  19  11      637.09      725.23     21.83 o
   1  19  11        0.11        2.11      6.92 o
   2  19  11       72.09       90.00      9.92 o
   3  19  11       43.05       33.08      8.22 o
  -2  20  11      175.29      195.55     23.24 o
  -1  20  11       15.49        0.95     14.09 o
   0  20  11      196.54      251.58     14.16 o
   1  20  11       16.51       24.26      7.71 o
   2  20  11      633.89      728.82     22.02 o
   0  21  11       74.51       88.02     15.53 o
  -8   0  12       36.86       39.00     22.85 o
  -7   0  12      115.26       97.38     27.08 o
  -6   0  12       74.06       76.02     22.61 o
  -5   0  12      115.37      113.36     16.76 o
  -4   0  12       22.86       16.72      4.53 o
  -3   0  12        0.05       -1.97      3.19 o
  -2   0  12       10.87       10.14      3.21 o
  -1   0  12      670.64      681.18      8.82 o
   0   0  12       46.75       54.61      3.22 o
   1   0  12      459.29      394.35      6.97 o
   2   0  12       65.75       72.56      3.65 o
   3   0  12        0.63        0.44      3.09 o
   4   0  12        0.43        1.02      5.73 o
   5   0  12       18.49       17.03      8.51 o
   6   0  12       41.56       27.80      9.99 o
   7   0  12        7.14        7.73     11.32 o
   8   0  12      241.12      266.55     36.27 o
  -8   1  12        9.48       -8.85      8.91 o
  -7   1  12        3.60       -3.58     11.43 o
  -6   1  12       61.38       77.50     15.76 o
  -5   1  12      204.02      175.51     15.82 o
  -4   1  12       31.45       33.50      4.15 o
  -3   1  12      222.52      217.55      5.79 o
  -2   1  12      107.88      105.82      4.46 o
  -1   1  12       78.42      117.05      2.59 o
   0   1  12      461.31      484.40      5.49 o
   1   1  12      516.39      571.58      5.92 o
   2   1  12        6.74        4.62      1.51 o
   3   1  12       24.94       21.39      2.85 o
   4   1  12      178.74      197.66      7.21 o
   5   1  12       47.32       43.66      6.93 o
   6   1  12      170.78      144.41     10.84 o
   7   1  12       12.36       21.87      7.89 o
   8   1  12        0.02       -2.47      9.54 o
  -8   2  12      197.84      200.36     27.54 o
  -7   2  12      206.37      171.71     23.72 o
  -6   2  12        0.12        1.90     10.05 o
  -5   2  12       45.05       35.52      4.58 o
  -4   2  12      683.70      673.10     23.19 o
  -3   2  12     1313.95     1307.33     17.15 o
  -2   2  12      921.65      980.59     12.87 o
  -1   2  12      347.12      387.41      4.60 o
   0   2  12      317.57      295.09      4.76 o
   1   2  12     1481.72     1596.59     11.42 o
   2   2  12     1394.79     1496.12     10.94 o
   3   2  12      875.89      901.67     12.25 o
   4   2  12      165.22      200.74      6.76 o
   5   2  12        1.50        3.49      5.27 o
   6   2  12       91.40       95.95     10.72 o
   7   2  12      140.11      137.58     12.64 o
  -8   3  12      165.21      239.95     73.41 o
  -7   3  12      254.18      239.75     20.91 o
  -6   3  12      703.91      698.86     29.49 o
  -5   3  12      540.69      564.37     15.75 o
  -4   3  12      160.12      161.84      8.54 o
  -3   3  12      110.40       88.79      4.83 o
  -2   3  12     1286.78     1325.92     13.69 o
  -1   3  12     4202.33     4330.26     23.11 o
   0   3  12     2296.55     2502.11     14.77 o
   1   3  12      884.19      927.40      8.14 o
   2   3  12        5.59        9.99      1.67 o
   3   3  12      484.64      464.40      5.81 o
   4   3  12      563.22      580.49     10.74 o
   5   3  12      516.70      503.50     17.90 o
   6   3  12      145.23      171.08     13.16 o
   7   3  12       18.91       20.39      7.71 o
  -7   4  12        8.88       37.94     21.65 o
  -6   4  12       83.36       63.30     11.62 o
  -5   4  12      243.58      221.81     10.94 o
  -4   4  12      792.98      762.19     17.85 o
  -3   4  12      776.44      814.72     11.42 o
  -2   4  12      422.46      424.15      9.75 o
  -1   4  12        4.78        2.43      1.36 o
   0   4  12      533.14      618.51      6.69 o
   1   4  12     1226.43     1232.06      9.83 o
   2   4  12     1021.95     1083.20      9.05 o
   3   4  12      364.10      398.48      5.79 o
   4   4  12       84.50       74.16      5.30 o
   5   4  12       14.92        2.13      6.32 o
   6   4  12      112.98       86.99     10.65 o
   7   4  12       32.40       33.98      8.81 o
  -7   5  12       18.69       50.95     18.98 o
  -6   5  12      108.78      114.50     14.45 o
  -5   5  12       29.62       34.30      8.67 o
  -4   5  12       31.38       33.78      5.67 o
  -3   5  12       12.16        7.10      2.49 o
  -2   5  12      439.37      481.66      8.79 o
  -1   5  12       91.96       96.51      3.35 o
   0   5  12      218.91      244.30      4.35 o
   1   5  12       69.96       76.17      2.74 o
   2   5  12       56.72       84.51      2.98 o
   3   5  12        3.47        2.88      1.85 o
   4   5  12      253.39      257.63      9.97 o
   5   5  12       19.53       16.44      6.88 o
   6   5  12       41.37       36.69     13.38 o
   7   5  12        9.13       12.08      7.37 o
  -7   6  12       23.95       21.12     16.89 o
  -6   6  12       58.24       81.93     12.42 o
  -5   6  12        2.89       15.45      9.44 o
  -4   6  12      216.05      234.16     15.78 o
  -3   6  12      142.29      172.35      6.31 o
  -2   6  12        0.25        1.00      1.92 o
  -1   6  12      255.86      272.84      5.23 o
   0   6  12       92.47       99.64      3.08 o
   1   6  12       10.62        6.46      1.65 o
   2   6  12      133.89      136.03      3.43 o
   3   6  12      250.05      278.78      6.60 o
   4   6  12       21.30       24.71      5.61 o
   5   6  12      119.86      135.63     11.62 o
   6   6  12      132.73      126.93     12.06 o
   7   6  12        1.29        9.14      9.00 o
  -7   7  12       23.07       38.75     19.63 o
  -6   7  12      197.92      207.65     23.87 o
  -5   7  12      283.91      299.96     18.82 o
  -4   7  12        0.19        1.67      3.43 o
  -3   7  12       43.55       57.62      4.57 o
  -2   7  12      284.52      269.46      5.00 o
  -1   7  12      486.45      555.75      7.58 o
   0   7  12      109.93       92.98      3.13 o
   1   7  12      746.49      824.27      8.44 o
   2   7  12       68.67       63.13      3.28 o
   3   7  12        2.40        2.44      2.76 o
   4   7  12      250.56      258.73     10.47 o
   5   7  12      347.58      368.69     16.44 o
   6   7  12       10.27       13.84      7.50 o
   7   7  12      206.14      179.50     18.65 o
  -7   8  12      110.41       62.35     24.35 o
  -6   8  12        2.38        1.74     12.17 o
  -5   8  12      150.73      145.14     47.82 o
  -4   8  12      396.00      420.10     22.09 o
  -3   8  12      891.52      938.61     16.16 o
  -2   8  12      184.03      187.07      4.92 o
  -1   8  12       48.17       63.97      3.58 o
   0   8  12      120.71      121.26      3.97 o
   1   8  12      913.88      961.78     10.26 o
   2   8  12      365.42      349.71      6.11 o
   3   8  12      834.74      887.41     13.86 o
   4   8  12       12.97        9.76      5.79 o
   5   8  12        2.36       10.31      6.19 o
   6   8  12       64.98       76.51     18.27 o
   7   8  12      216.27      187.44     35.65 o
  -7   9  12      197.17      252.15     39.25 o
  -6   9  12       78.24       84.71     23.85 o
  -5   9  12      164.08      167.19     27.33 o
  -4   9  12       14.22       24.81     10.25 o
  -3   9  12      200.71      197.02      8.16 o
  -2   9  12      160.26      178.37      5.94 o
  -1   9  12      872.27      876.53     11.06 o
   0   9  12      223.70      211.92      5.48 o
   1   9  12       63.93       82.38      3.88 o
   2   9  12        0.41        0.62      2.41 o
   3   9  12      444.89      437.53     10.99 o
   4   9  12       91.15      100.84      9.34 o
   5   9  12      331.57      338.30     18.14 o
   6   9  12       31.00       34.09     11.55 o
   7   9  12        0.42       10.64     12.55 o
  -6  10  12       73.43       84.71     24.84 o
  -5  10  12       22.68       36.77     15.65 o
  -4  10  12        0.06        5.56      5.98 o
  -3  10  12       50.81       48.13      5.49 o
  -2  10  12       44.96       38.64      4.42 o
  -1  10  12        0.55       -0.11      2.48 o
   0  10  12       84.53      102.68      4.53 o
   1  10  12       43.76       45.66      3.92 o
   2  10  12        9.05       14.89      2.79 o
   3  10  12        8.61        8.36      4.06 o
   4  10  12        1.34       -0.75      6.15 o
   5  10  12       58.04       61.07     10.08 o
   6  10  12        7.73       -2.67      8.36 o
   7  10  12       41.70       20.33     13.85 o
  -6  11  12      250.89      290.15     38.01 o
  -5  11  12        7.07       -4.72     10.68 o
  -4  11  12      474.17      466.05     26.41 o
  -3  11  12      406.70      380.34     15.31 o
  -2  11  12        1.29       -3.05      3.72 o
  -1  11  12      302.57      293.85      8.75 o
   0  11  12      493.05      430.91      8.90 o
   1  11  12       56.31       53.24      4.87 o
   2  11  12      261.51      260.28      9.28 o
   3  11  12      193.08      197.12      9.72 o
   4  11  12        0.88       -5.31      6.76 o
   5  11  12       24.27       19.77      8.53 o
   6  11  12       63.65       55.07     13.53 o
  -5  12  12      966.65      991.20     58.88 o
  -4  12  12      168.31      170.90     15.71 o
  -3  12  12      204.48      206.62     11.88 o
  -2  12  12      870.82      859.54     18.29 o
  -1  12  12      860.36      789.73     14.27 o
   0  12  12      111.06       96.80      5.66 o
   1  12  12     1411.81     1393.88     17.32 o
   2  12  12      276.13      271.97     10.35 o
   3  12  12        8.10       -0.42      4.71 o
   4  12  12      339.81      307.74     16.96 o
   5  12  12      310.51      326.76     18.55 o
   6  12  12       20.25       27.63     11.32 o
  -4  13  12       69.46       93.64     13.07 o
  -3  13  12     1034.19      976.73     24.05 o
  -2  13  12       21.29       23.86      5.26 o
  -1  13  12     1001.29     1028.35     19.50 o
   0  13  12      249.11      269.94     11.41 o
   1  13  12       72.38       60.25      5.61 o
   2  13  12      122.06      123.38      8.72 o
   3  13  12      914.85      906.28     22.39 o
   4  13  12        4.39        7.04      7.56 o
   5  13  12      114.22      109.12     12.91 o
   6  13  12       64.42       76.46     12.56 o
  -4  14  12        2.71       13.26     12.67 o
  -3  14  12      237.01      253.72     13.75 o
  -2  14  12        3.13       -0.68      5.80 o
  -1  14  12       65.67       72.53      7.68 o
   0  14  12        0.09        3.06      4.39 o
   1  14  12      537.37      553.19     12.38 o
   2  14  12        0.31        1.94      5.61 o
   3  14  12       53.97       53.87      7.08 o
   4  14  12       12.14        9.92      8.04 o
   5  14  12      158.39      167.15     17.89 o
  -5  15  12        8.18       -7.70     17.64 o
  -4  15  12        4.88       21.48      9.63 o
  -3  15  12       31.77       42.14     10.03 o
  -2  15  12       47.03       49.41     12.02 o
  -1  15  12      128.25      132.09      9.27 o
   0  15  12       71.04       57.19      6.34 o
   1  15  12       10.26       11.23      5.30 o
   2  15  12        9.78        5.84      5.59 o
   3  15  12       77.55       79.89      8.10 o
   4  15  12       44.40       36.20     10.88 o
   5  15  12       26.85       16.02      9.40 o
  -5  16  12       29.96       76.98     43.47 o
  -4  16  12      106.77      132.99     13.08 o
  -3  16  12        1.90       19.84     16.80 o
  -2  16  12        7.40       18.94      7.28 o
  -1  16  12       67.64       84.80      8.47 o
   0  16  12      206.38      208.88     12.59 o
   1  16  12       30.54       35.52      8.07 o
   2  16  12       56.19       44.24      7.58 o
   3  16  12        9.90       12.34      6.19 o
   4  16  12       34.66       10.83      8.99 o
   5  16  12       38.38       54.03     11.62 o
  -4  17  12      183.25      224.18     18.57 o
  -3  17  12      198.59      228.79     30.80 o
  -2  17  12      149.81      145.74     12.75 o
  -1  17  12        6.08        1.98      5.60 o
   0  17  12       24.92       25.26      6.48 o
   1  17  12      266.13      269.19     14.22 o
   2  17  12      154.94      152.48     12.77 o
   3  17  12       85.36       88.17      9.32 o
   4  17  12        2.35        5.25     13.53 o
  -4  18  12       14.01       30.17     14.26 o
  -3  18  12       57.53       58.21     15.69 o
  -2  18  12      124.03      148.34     13.42 o
  -1  18  12      240.39      238.91     11.75 o
   0  18  12       19.69        7.99      6.46 o
   1  18  12       15.65       28.69      7.96 o
   2  18  12       87.15      103.34     10.32 o
   3  18  12       73.37       59.65      9.00 o
  -3  19  12        0.03       13.66     15.40 o
  -2  19  12       81.37       91.69     14.05 o
  -1  19  12        0.38       16.95      6.45 o
   0  19  12      129.14      182.63     12.66 o
   1  19  12        0.16        5.67      6.98 o
   2  19  12        0.18       -2.48      6.36 o
   3  19  12        0.33        9.56      6.73 o
  -2  20  12       13.28        7.73     13.81 o
  -1  20  12      251.95      276.54     20.55 o
   0  20  12       14.12       14.35      7.37 o
   1  20  12       45.31       34.45     10.18 o
   2  20  12       69.13       85.51     11.14 o
  -8   1  13       14.15        5.59     11.18 o
  -7   1  13        0.72       12.81      7.65 o
  -6   1  13       11.17       11.83      7.75 o
  -5   1  13       27.36       25.09      5.04 o
  -4   1  13        2.59        1.25      2.35 o
  -3   1  13      112.49      104.36      4.56 o
  -2   1  13      338.83      341.50      7.23 o
  -1   1  13        5.34        3.58      1.21 o
   0   1  13      129.13      139.65      3.32 o
   1   1  13      117.94      117.74      3.10 o
   2   1  13      223.64      218.39      4.18 o
   3   1  13      172.33      177.25      5.50 o
   4   1  13      209.42      212.62      9.50 o
   5   1  13       15.17       19.14      5.99 o
   6   1  13        0.09       -1.54      5.86 o
   7   1  13        8.82       19.28      7.89 o
  -7   2  13       15.69       16.95     10.85 o
  -6   2  13        0.57        3.66      6.34 o
  -5   2  13        0.89        0.53      3.17 o
  -4   2  13      181.73      183.57     11.33 o
  -3   2  13        0.15        0.40      2.10 o
  -2   2  13        6.57        1.04      2.17 o
  -1   2  13       23.39       13.57      1.72 o
   0   2  13     1046.03     1044.80      8.47 o
   1   2  13       20.41       23.18      1.93 o
   2   2  13      432.14      444.60      5.74 o
   3   2  13        9.16        9.44      1.87 o
   4   2  13      129.64      125.85      7.06 o
   5   2  13       10.89       19.63      6.34 o
   6   2  13      214.17      239.17     16.27 o
   7   2  13       50.64       53.76      9.60 o
  -7   3  13        2.58       15.15     13.00 o
  -6   3  13        2.29        4.71      6.16 o
  -5   3  13      182.19      174.94      9.42 o
  -4   3  13      149.97      127.16      9.35 o
  -3   3  13      145.29      150.49      5.48 o
  -2   3  13      615.86      613.92      9.20 o
  -1   3  13        6.99        8.06      1.39 o
   0   3  13       17.86       13.11      1.84 o
   1   3  13      128.16      128.92      3.27 o
   2   3  13      943.35      935.41      8.57 o
   3   3  13       81.56       91.47      3.50 o
   4   3  13      337.66      350.68     10.15 o
   5   3  13       40.54       35.78      7.96 o
   6   3  13        3.92       15.40      7.48 o
   7   3  13       81.44       72.88     10.83 o
  -7   4  13      103.61      100.01     14.48 o
  -6   4  13      141.90      149.07     25.53 o
  -5   4  13       16.26       15.88      7.34 o
  -4   4  13       65.47       62.77      4.31 o
  -3   4  13       96.35       91.93      4.64 o
  -2   4  13      497.80      462.30      8.85 o
  -1   4  13       79.20       92.93      3.03 o
   0   4  13     1399.23     1434.55     10.48 o
   1   4  13       80.67      109.39      3.23 o
   2   4  13       36.43       45.73      2.59 o
   3   4  13       20.53       21.76      2.76 o
   4   4  13      124.21      122.54      8.46 o
   5   4  13      127.19      127.89     11.65 o
   6   4  13      121.20      131.91     12.37 o
   7   4  13       17.31       18.83      7.74 o
  -7   5  13        5.35        4.37     10.71 o
  -6   5  13       10.12       18.81     12.34 o
  -5   5  13       12.99       15.61      7.16 o
  -4   5  13      250.88      229.75     16.85 o
  -3   5  13       71.40       61.88      4.71 o
  -2   5  13      528.20      533.91     11.91 o
  -1   5  13      137.39      172.11      4.95 o
   0   5  13      158.92      165.91      3.85 o
   1   5  13      511.56      519.66      6.30 o
   2   5  13      565.48      565.66      6.66 o
   3   5  13        1.89       -0.95      2.27 o
   4   5  13      223.04      226.66      9.82 o
   5   5  13       87.77      103.98     10.89 o
   6   5  13       12.60        2.88      6.54 o
   7   5  13        8.03       14.45      7.36 o
  -7   6  13      146.85      153.93     24.02 o
  -6   6  13       57.09       78.20     11.93 o
  -5   6  13       83.42       76.89     12.14 o
  -4   6  13      217.51      217.23      9.06 o
  -3   6  13      388.07      422.50      9.68 o
  -2   6  13       10.75       10.27      1.70 o
  -1   6  13     1141.04     1149.12     11.24 o
   0   6  13      563.53      606.84      6.97 o
   1   6  13       10.25       21.30      2.20 o
   2   6  13      210.57      222.39      4.76 o
   3   6  13      649.30      659.21     10.13 o
   4   6  13        0.00        2.27      5.13 o
   5   6  13      175.28      187.36     13.41 o
   6   6  13      120.85      112.74     11.79 o
   7   6  13       30.76       44.66     15.98 o
  -7   7  13        4.33        2.24     14.66 o
  -6   7  13      179.38      161.46     22.18 o
  -5   7  13      107.41      133.17     14.29 o
  -4   7  13      100.91      102.02      7.24 o
  -3   7  13       64.92       66.17      5.51 o
  -2   7  13      191.85      210.16      4.97 o
  -1   7  13      163.09      170.36      5.00 o
   0   7  13      570.26      562.42      7.98 o
   1   7  13      260.39      283.94      5.54 o
   2   7  13       18.83       16.75      2.51 o
   3   7  13        5.22       -0.04      2.91 o
   4   7  13      166.92      178.22     14.30 o
   5   7  13       28.82       35.63      9.81 o
   6   7  13       91.27       89.37     12.32 o
   7   7  13        6.01        6.87     11.38 o
  -7   8  13      154.16       81.73     27.82 o
  -6   8  13      237.89      229.35     25.38 o
  -5   8  13      150.30      161.99     20.53 o
  -4   8  13      129.84      151.36      8.81 o
  -3   8  13       34.94       32.48      4.75 o
  -2   8  13     1434.35     1349.35     18.21 o
  -1   8  13      627.74      567.47      8.88 o
   0   8  13      348.08      325.50      6.42 o
   1   8  13      113.22      110.07      4.02 o
   2   8  13      443.87      416.91      7.08 o
   3   8  13      230.76      209.37      8.23 o
   4   8  13      477.61      442.74     16.26 o
   5   8  13      301.58      308.45     15.24 o
   6   8  13       49.56       49.88     13.87 o
   7   8  13        6.62       29.30     13.83 o
  -7   9  13        0.13       -1.99     14.16 o
  -6   9  13      133.91      148.80     29.81 o
  -5   9  13      737.13      709.86     36.46 o
  -4   9  13     1261.89     1217.66     46.15 o
  -3   9  13     1191.61     1137.67     22.16 o
  -2   9  13      221.50      223.00      6.98 o
  -1   9  13       83.68       80.01      4.29 o
   0   9  13     1743.77     1624.86     15.63 o
   1   9  13     2142.72     1984.99     18.38 o
   2   9  13     1934.84     1844.82     17.47 o
   3   9  13      796.47      790.55     14.75 o
   4   9  13       51.05       47.84      8.21 o
   5   9  13      225.53      222.23     15.18 o
   6   9  13      420.21      411.33     25.20 o
   7   9  13      602.23      508.32     33.46 o
  -6  10  13      607.88      720.92     54.65 o
  -5  10  13       47.53       33.79     15.90 o
  -4  10  13       16.79       22.78      7.59 o
  -3  10  13      400.36      393.49     12.42 o
  -2  10  13     1797.04     1598.47     20.39 o
  -1  10  13     1033.05      948.71     12.19 o
   0  10  13     1780.49     1670.81     18.89 o
   1  10  13       47.69       49.52      4.12 o
   2  10  13      130.85      123.49      5.76 o
   3  10  13      560.22      546.37     13.53 o
   4  10  13     1647.64     1574.91     35.39 o
   5  10  13      482.36      469.65     27.18 o
   6  10  13      444.05      437.86     26.35 o
  -6  11  13       35.32       31.05     18.88 o
  -5  11  13        2.61       18.28      9.13 o
  -4  11  13      823.66      804.93     28.71 o
  -3  11  13        0.74       -0.04      6.91 o
  -2  11  13      354.15      339.44     10.16 o
  -1  11  13        0.11       -1.64      3.56 o
   0  11  13      748.76      645.68     10.78 o
   1  11  13        3.80        0.56      3.42 o
   2  11  13     1741.07     1663.60     24.05 o
   3  11  13        9.69       15.71      5.28 o
   4  11  13       32.78       36.71      8.93 o
   5  11  13        1.53       -0.64      7.10 o
   6  11  13      596.14      537.15     28.77 o
  -5  12  13        4.99       26.90     24.10 o
  -4  12  13       15.25       15.92      8.11 o
  -3  12  13      258.83      256.27     18.82 o
  -2  12  13      707.78      698.79     16.71 o
  -1  12  13      166.37      132.74     10.46 o
   0  12  13      391.29      396.31     10.31 o
   1  12  13       60.44       68.57      5.16 o
   2  12  13      207.87      217.98     10.62 o
   3  12  13      306.81      300.40     12.05 o
   4  12  13      612.32      589.87     25.06 o
   5  12  13       42.90       48.95     10.01 o
   6  12  13        7.71       10.03      8.58 o
  -5  13  13      289.26      297.26     37.01 o
  -4  13  13      304.25      340.31     20.97 o
  -3  13  13        4.51       20.90      8.06 o
  -2  13  13       42.14       40.38      6.67 o
  -1  13  13      573.38      563.75     13.58 o
   0  13  13      741.73      759.82     13.99 o
   1  13  13      204.89      174.31      7.83 o
   2  13  13      146.01      164.45      9.90 o
   3  13  13       64.41       82.39      7.81 o
   4  13  13      233.61      251.05     20.29 o
   5  13  13      289.01      308.84     18.93 o
   6  13  13      225.91      218.86     19.62 o
  -5  14  13      204.89      302.08     39.50 o
  -4  14  13      418.81      428.63     45.40 o
  -3  14  13      298.31      274.08     14.31 o
  -2  14  13      661.80      653.63     42.70 o
  -1  14  13       67.98       97.86      7.84 o
   0  14  13       66.31       46.69      8.87 o
   1  14  13      553.21      546.40     12.57 o
   2  14  13      924.63      934.31     20.65 o
   3  14  13      146.21      125.54      9.08 o
   4  14  13      115.46      118.54     13.31 o
   5  14  13       41.55       48.89     12.91 o
  -5  15  13        0.12        0.75     19.63 o
  -4  15  13      101.40      118.11     39.96 o
  -3  15  13      136.93      134.11     14.36 o
  -2  15  13      388.79      387.63     15.63 o
  -1  15  13       81.98       88.98      8.47 o
   0  15  13      780.37      778.31     21.62 o
   1  15  13       36.24       39.87      6.42 o
   2  15  13        7.31        1.00      6.91 o
   3  15  13      151.07      153.60     10.16 o
   4  15  13      535.76      567.40     23.56 o
   5  15  13       34.33       19.80     11.22 o
  -4  16  13      130.70      156.13     51.03 o
  -3  16  13       85.53      106.10     13.53 o
  -2  16  13       46.30       52.16     12.88 o
  -1  16  13       20.73        9.10      7.04 o
   0  16  13      120.77      111.04     10.49 o
   1  16  13       36.66       34.02      6.45 o
   2  16  13      258.67      279.33     13.72 o
   3  16  13       66.37       54.19      8.27 o
   4  16  13        4.69        7.59      8.45 o
  -4  17  13       14.17       -3.73     18.63 o
  -3  17  13       24.98       -2.48     18.88 o
  -2  17  13        0.71       17.41     17.16 o
  -1  17  13      315.96      307.63     13.68 o
   0  17  13        7.30        2.29      5.87 o
   1  17  13       51.94       56.59      8.66 o
   2  17  13        4.95       10.26      6.75 o
   3  17  13      105.53       90.42      9.68 o
   4  17  13        0.58       -1.78     10.47 o
  -3  18  13      106.61       66.02     18.09 o
  -2  18  13       21.18       29.84     10.97 o
  -1  18  13        3.66        7.57      5.83 o
   0  18  13       72.24       66.49      9.01 o
   1  18  13      112.62      117.03     10.78 o
   2  18  13       88.52       92.81     10.16 o
   3  18  13       91.48       98.03     10.27 o
  -2  19  13       92.20       94.78     15.66 o
  -1  19  13        7.25       16.17     11.23 o
   0  19  13        1.87       13.21      6.93 o
   1  19  13        2.18       16.49      7.31 o
   2  19  13       77.57       73.09      9.72 o
  -1  20  13        0.22        7.87      7.59 o
   0  20  13        3.39       -1.31      9.13 o
   1  20  13      144.34      168.88     16.11 o
  -7   0  14      126.74      181.80     43.72 o
  -6   0  14       16.37       26.89     10.68 o
  -5   0  14        1.57       -2.28      3.57 o
  -4   0  14     1006.88      999.60     23.89 o
  -3   0  14      232.36      236.36      9.51 o
  -2   0  14      485.29      523.83     12.49 o
  -1   0  14       95.99       98.56      3.97 o
   0   0  14      448.98      537.43      8.85 o
   1   0  14       14.59       17.04      2.68 o
   2   0  14     1132.31     1279.91     14.96 o
   3   0  14      207.11      230.78      9.02 o
   4   0  14        1.10       -1.77      5.85 o
   5   0  14        5.02        7.70      8.38 o
   6   0  14      105.35      114.46     14.40 o
   7   0  14       98.10       74.59     21.49 o
  -7   1  14       32.24       40.25     17.97 o
  -6   1  14      220.61      212.93     16.57 o
  -5   1  14       91.40      100.74      7.25 o
  -4   1  14       58.69       56.16      4.74 o
  -3   1  14       15.37       12.02      2.78 o
  -2   1  14      735.55      776.87      9.70 o
  -1   1  14       17.10       19.98      2.16 o
   0   1  14      978.49     1105.01      9.28 o
   1   1  14       19.77       16.06      1.89 o
   2   1  14       23.86       25.47      2.28 o
   3   1  14        2.81       -0.13      2.09 o
   4   1  14      498.36      502.97     13.66 o
   5   1  14       73.95       82.03      8.86 o
   6   1  14       46.47       49.31      9.05 o
   7   1  14        0.17       11.76      8.34 o
  -7   2  14        4.88       18.33      6.53 o
  -6   2  14       16.86       11.20      8.86 o
  -5   2  14        0.03        0.02      4.94 o
  -4   2  14       79.03       62.92      4.80 o
  -3   2  14       48.01       48.10      4.22 o
  -2   2  14      382.97      393.85      7.71 o
  -1   2  14       60.39       75.06      2.41 o
   0   2  14       93.91       78.84      2.84 o
   1   2  14        5.13        2.46      1.50 o
   2   2  14      682.30      660.91      7.60 o
   3   2  14       45.35       50.58      3.41 o
   4   2  14      115.94      114.86      8.00 o
   5   2  14       46.25       53.87      7.85 o
   6   2  14      109.19      123.14     11.94 o
   7   2  14       13.91        4.07      8.78 o
  -7   3  14       23.80       43.53     14.81 o
  -6   3  14        1.02        5.41      5.08 o
  -5   3  14      154.40      162.60     17.10 o
  -4   3  14      106.12      108.52      6.00 o
  -3   3  14        0.00        0.70      2.80 o
  -2   3  14        5.14       12.02      3.08 o
  -1   3  14      431.77      435.76      5.21 o
   0   3  14      339.60      328.58      4.87 o
   1   3  14      473.60      496.72      6.47 o
   2   3  14       75.31       98.11      3.41 o
   3   3  14        0.28       -1.75      1.99 o
   4   3  14       56.01       52.15      5.82 o
   5   3  14       79.72       91.61     12.39 o
   6   3  14       79.14       92.45     11.24 o
   7   3  14       86.25       76.29     10.68 o
  -7   4  14       20.78       65.43     30.47 o
  -6   4  14       17.26       18.81      7.74 o
  -5   4  14       85.06       99.59     11.70 o
  -4   4  14       13.67       15.87      4.13 o
  -3   4  14      445.88      479.56     10.81 o
  -2   4  14       34.78       35.20      3.51 o
  -1   4  14       27.39       34.26      2.04 o
   0   4  14       20.23       31.00      2.19 o
   1   4  14      312.97      326.61      5.60 o
   2   4  14        6.81        2.85      1.87 o
   3   4  14      259.58      288.54      6.57 o
   4   4  14       22.02       20.77      4.80 o
   5   4  14        4.06       -5.73      6.19 o
   6   4  14        0.34       -1.99      7.25 o
   7   4  14        8.50        5.08      7.38 o
  -7   5  14       69.59      109.84     21.67 o
  -6   5  14        1.87        9.10      9.55 o
  -5   5  14       28.71       30.14      7.49 o
  -4   5  14        0.03       -0.86      3.33 o
  -3   5  14      107.48      100.29      5.91 o
  -2   5  14       10.28       11.57      3.14 o
  -1   5  14      289.99      334.69      5.71 o
   0   5  14        7.02        3.85      1.61 o
   1   5  14       14.54        5.62      2.03 o
   2   5  14        0.05        0.05      1.78 o
   3   5  14      163.60      165.55      5.38 o
   4   5  14        0.94        2.50      3.98 o
   5   5  14       27.51       31.98      8.24 o
   6   5  14        0.00        5.07      6.58 o
   7   5  14       21.13       30.60      9.10 o
  -7   6  14        8.80       -0.60      9.78 o
  -6   6  14        0.22       19.30     19.01 o
  -5   6  14       66.33       57.33      9.28 o
  -4   6  14       69.16       75.81      8.20 o
  -3   6  14        0.03       -0.78      3.15 o
  -2   6  14       11.80        8.65      2.06 o
  -1   6  14      455.05      476.89      7.48 o
   0   6  14       61.82       59.36      3.21 o
   1   6  14      208.63      244.90      5.26 o
   2   6  14       74.99       82.79      3.78 o
   3   6  14       54.76       49.33      4.56 o
   4   6  14        0.77       -3.70      4.82 o
   5   6  14      173.98      169.98     13.04 o
   6   6  14        0.53      -11.61      6.89 o
   7   6  14       25.35       36.15     12.53 o
  -7   7  14       37.68       37.01     20.37 o
  -6   7  14        2.92       -7.66      6.74 o
  -5   7  14       27.79       30.84      9.56 o
  -4   7  14        0.74        1.40      3.70 o
  -3   7  14      228.54      234.70      8.97 o
  -2   7  14       59.97       69.83      3.42 o
  -1   7  14        0.02       -0.04      2.43 o
   0   7  14       59.89       72.94      3.63 o
   1   7  14      654.77      685.33      9.74 o
   2   7  14        5.99        1.72      2.47 o
   3   7  14      317.65      340.53      8.88 o
   4   7  14       50.11       58.83      7.53 o
   5   7  14        1.15       -1.63      4.97 o
   6   7  14       13.02        5.31      6.44 o
   7   7  14      162.10      160.06     21.96 o
  -7   8  14       54.62       46.45     22.61 o
  -6   8  14       21.35        4.78      9.57 o
  -5   8  14      288.16      295.25     21.84 o
  -4   8  14      185.36      176.40     15.09 o
  -3   8  14        3.20        5.36      4.42 o
  -2   8  14       19.51       16.91      4.53 o
  -1   8  14      832.39      858.08     11.32 o
   0   8  14       54.32       62.01      3.73 o
   1   8  14      404.54      444.49      7.50 o
   2   8  14       27.51       25.38      3.40 o
   3   8  14      109.87      125.28      6.63 o
   4   8  14        2.65        4.03      5.36 o
   5   8  14      487.19      501.85     18.48 o
   6   8  14       26.05       29.42     11.29 o
   7   8  14      103.77      122.67     22.61 o
  -7   9  14      361.87      427.78     49.19 o
  -6   9  14      343.97      381.67     46.83 o
  -5   9  14       18.65       54.08     10.85 o
  -4   9  14        2.11        1.91      8.36 o
  -3   9  14     1307.19     1315.48     20.70 o
  -2   9  14     1154.57     1165.38     16.83 o
  -1   9  14      663.49      674.56     10.41 o
   0   9  14      413.64      401.42      8.87 o
   1   9  14      370.13      369.33      8.18 o
   2   9  14      287.64      331.44      8.80 o
   3   9  14     1336.26     1283.03     22.31 o
   4   9  14      633.36      637.44     19.84 o
   5   9  14      109.93      112.11     12.16 o
   6   9  14        9.99       27.60     10.67 o
  -6  10  14      262.57      283.49     32.54 o
  -5  10  14     1169.62     1212.24     49.58 o
  -4  10  14      793.78      786.56     30.53 o
  -3  10  14      329.12      300.64     11.59 o
  -2  10  14        0.09       -4.57      3.35 o
  -1  10  14     1055.33     1050.10     13.98 o
   0  10  14     2230.76     2245.47     20.66 o
   1  10  14     2239.12     2176.29     22.75 o
   2  10  14     1103.62     1129.88     18.23 o
   3  10  14       36.81       34.89      5.63 o
   4  10  14      171.64      162.54     19.65 o
   5  10  14      679.26      667.20     24.16 o
   6  10  14      768.93      677.64     31.46 o
  -6  11  14        3.32       26.22     31.92 o
  -5  11  14       14.32       24.45      9.74 o
  -4  11  14      690.21      653.69     26.67 o
  -3  11  14      892.65      911.59     21.13 o
  -2  11  14     1060.73     1024.39     17.50 o
  -1  11  14     1287.09     1225.47     15.43 o
   0  11  14       24.26       22.18      4.14 o
   1  11  14       38.89       37.92      4.55 o
   2  11  14     1723.87     1618.35     24.54 o
   3  11  14     1076.72     1058.68     23.40 o
   4  11  14      580.24      549.65     21.70 o
   5  11  14      303.18      312.33     18.38 o
   6  11  14      172.19      175.34     19.85 o
  -5  12  14      214.20      252.00     46.08 o
  -4  12  14        6.41       26.13      8.73 o
  -3  12  14      166.02      160.87     11.37 o
  -2  12  14     1241.10     1136.81     29.56 o
  -1  12  14      119.68      116.29      6.87 o
   0  12  14     1015.14      916.57     14.29 o
   1  12  14      597.69      535.81     11.61 o
   2  12  14       91.36       86.80      7.93 o
   3  12  14       58.20       52.49      6.97 o
   4  12  14     1121.55     1026.58     29.83 o
   5  12  14      132.74      133.50     15.02 o
   6  12  14      228.41      246.03     19.99 o
  -5  13  14        6.21       38.68     20.37 o
  -4  13  14      602.32      603.12     27.16 o
  -3  13  14       37.56       44.03      8.39 o
  -2  13  14       60.24       49.88      6.50 o
  -1  13  14       77.38       61.29      6.85 o
   0  13  14      515.29      486.40     11.29 o
   1  13  14        0.78        2.01      3.89 o
   2  13  14      649.45      558.88     15.98 o
   3  13  14       79.90       81.64      7.84 o
   4  13  14        3.78       13.98      7.76 o
   5  13  14       30.71       29.12     12.00 o
  -5  14  14       42.78       58.88     15.40 o
  -4  14  14       58.11       83.60      9.54 o
  -3  14  14       13.84       22.66      6.85 o
  -2  14  14       70.92       64.77     10.90 o
  -1  14  14       13.44       18.60      5.53 o
   0  14  14      238.35      211.99     11.02 o
   1  14  14       41.32       46.12      6.07 o
   2  14  14        4.81       11.30      5.80 o
   3  14  14        0.04        3.87      5.11 o
   4  14  14      101.07      136.43     23.36 o
   5  14  14       26.75       27.52     14.04 o
  -5  15  14        3.83      -18.13     19.38 o
  -4  15  14       12.38       24.72     13.70 o
  -3  15  14       59.10       59.37     11.58 o
  -2  15  14      420.04      430.31     18.70 o
  -1  15  14       71.88       79.87      8.28 o
   0  15  14      175.16      140.20     11.21 o
   1  15  14        0.52        4.15      5.52 o
   2  15  14       96.51       94.06     11.34 o
   3  15  14       44.45       51.06      7.40 o
   4  15  14      241.33      265.85     17.93 o
   5  15  14        2.96       15.08     18.54 o
  -4  16  14      166.09      181.11     16.04 o
  -3  16  14       31.98       75.49     11.78 o
  -2  16  14       24.06       26.76      8.35 o
  -1  16  14        5.77        7.47      5.94 o
   0  16  14      220.75      212.91     12.98 o
   1  16  14       28.47       29.56      6.60 o
   2  16  14      280.30      287.69     14.04 o
   3  16  14        0.61        4.38      5.73 o
   4  16  14        0.11       12.06      8.86 o
  -4  17  14        0.90       -1.24     19.87 o
  -3  17  14        1.07       20.12     19.87 o
  -2  17  14        2.51      -13.60     15.74 o
  -1  17  14       15.16       19.93      7.28 o
   0  17  14        9.61       10.01      6.63 o
   1  17  14        3.69       -0.13     10.72 o
   2  17  14        1.20        3.52      9.10 o
   3  17  14       11.19       14.64      6.87 o
   4  17  14       11.97        8.08     26.38 o
  -3  18  14      113.38      133.65     27.57 o
  -2  18  14       17.25       29.75     14.30 o
  -1  18  14        2.36        9.84      8.78 o
   0  18  14      200.51      258.77     14.49 o
   1  18  14      234.38      281.05     14.87 o
   2  18  14       45.75       57.81     11.58 o
   3  18  14      100.73      105.49     10.93 o
  -2  19  14      282.83      361.72     16.87 o
  -1  19  14      383.22      430.41     17.07 o
   0  19  14        0.19        5.31      8.78 o
   1  19  14       38.84       41.78      8.66 o
   2  19  14      303.84      407.65     18.68 o
  -7   1  15        4.22        6.50     10.15 o
  -6   1  15        2.73       16.45      6.34 o
  -5   1  15       23.75       22.87      4.40 o
  -4   1  15       73.04       76.99      7.68 o
  -3   1  15       11.83        9.72      3.29 o
  -2   1  15       35.45       37.97      3.39 o
  -1   1  15      664.00      606.25      6.79 o
   0   1  15        0.16        4.53      1.57 o
   1   1  15      171.02      166.59      3.77 o
   2   1  15       74.86       64.25      3.26 o
   3   1  15      405.63      402.80      7.32 o
   4   1  15        4.02        7.11      4.02 o
   5   1  15      395.06      392.71     15.09 o
   6   1  15       88.62      104.96     11.66 o
   7   1  15        0.37        8.98      8.27 o
  -7   2  15       43.58       70.30     16.31 o
  -6   2  15       57.68       53.24      9.55 o
  -5   2  15       70.51       59.00      9.93 o
  -4   2  15       26.52       24.11      4.90 o
  -3   2  15      824.74      743.25     15.25 o
  -2   2  15       54.31       40.70      4.07 o
  -1   2  15      151.60      147.81      3.37 o
   0   2  15       12.33       17.82      2.04 o
   1   2  15     1819.35     1710.89     12.36 o
   2   2  15       27.69       17.22      2.42 o
   3   2  15     1164.08     1102.86     12.60 o
   4   2  15      240.79      245.32     10.52 o
   5   2  15       98.21      114.66     11.42 o
   6   2  15        0.46        2.54      6.58 o
   7   2  15      770.96      745.20     25.37 o
  -7   3  15      144.22      153.21     25.21 o
  -6   3  15        2.51       18.96      8.86 o
  -5   3  15      489.47      434.88     20.36 o
  -4   3  15       52.42       50.55     10.97 o
  -3   3  15        0.45       -0.11      2.58 o
  -2   3  15        1.17        3.40      2.68 o
  -1   3  15     1956.66     1907.35     13.23 o
   0   3  15       68.37       53.30      2.82 o
   1   3  15     1627.23     1596.40     13.54 o
   2   3  15       52.46       59.64      3.36 o
   3   3  15      179.31      171.66      6.93 o
   4   3  15        6.36        7.51      4.68 o
   5   3  15     1065.16     1082.16     32.91 o
   6   3  15       47.61       46.07      9.47 o
   7   3  15       96.15       98.76     16.14 o
  -7   4  15       61.58      117.76     12.88 o
  -6   4  15        0.05       14.93      9.00 o
  -5   4  15       21.88       17.65     12.01 o
  -4   4  15       74.59       63.37      6.35 o
  -3   4  15      546.31      539.77     13.26 o
  -2   4  15      170.85      180.49      6.08 o
  -1   4  15      728.38      759.50      7.76 o
   0   4  15        0.17        0.34      1.73 o
   1   4  15        5.07        7.07      1.98 o
   2   4  15      158.82      150.84      4.72 o
   3   4  15      745.72      764.37     11.71 o
   4   4  15       20.28       18.45      5.96 o
   5   4  15      197.60      193.62     14.15 o
   6   4  15        0.12       -7.82      7.24 o
   7   4  15       32.04       27.02     13.77 o
  -7   5  15        1.23        9.24     11.40 o
  -6   5  15       82.08       89.93     12.48 o
  -5   5  15        1.99        7.61      5.48 o
  -4   5  15       32.75       33.14      5.28 o
  -3   5  15      299.66      286.06     11.63 o
  -2   5  15      155.01      155.34      6.30 o
  -1   5  15      331.80      321.50      6.13 o
   0   5  15      755.90      756.57      8.40 o
   1   5  15      235.11      260.80      5.79 o
   2   5  15       22.80       27.33      2.97 o
   3   5  15      776.38      760.03     12.66 o
   4   5  15       88.83       94.71      8.62 o
   5   5  15       48.52       48.17      9.00 o
   6   5  15       18.00       10.75      7.43 o
   7   5  15       86.32      114.68     17.25 o
  -7   6  15       22.23       14.61     13.17 o
  -6   6  15        0.05        6.21      9.84 o
  -5   6  15      226.26      220.96     18.18 o
  -4   6  15      172.29      169.87     14.95 o
  -3   6  15      390.02      365.61     11.68 o
  -2   6  15      337.42      333.17      6.77 o
  -1   6  15      204.67      231.30      5.47 o
   0   6  15       23.26       33.69      2.81 o
   1   6  15     1325.13     1324.49     14.58 o
   2   6  15      524.05      519.89      8.30 o
   3   6  15      120.00      116.52      5.96 o
   4   6  15       42.48       38.53      6.97 o
   5   6  15      190.61      178.34     13.33 o
   6   6  15       46.16       46.93      9.61 o
   7   6  15      171.08      164.02     18.93 o
  -7   7  15       49.05       64.17     17.65 o
  -6   7  15       42.22       31.67      9.91 o
  -5   7  15       32.33       32.70      7.71 o
  -4   7  15        1.46        6.71      5.25 o
  -3   7  15      156.00      176.20     11.35 o
  -2   7  15      217.40      227.95      6.35 o
  -1   7  15      243.46      267.07      7.30 o
   0   7  15      363.62      351.74      6.60 o
   1   7  15        1.89        0.45      2.44 o
   2   7  15        9.29       14.87      3.43 o
   3   7  15      102.19      122.24      6.16 o
   4   7  15      206.76      226.44     12.22 o
   5   7  15       26.92       26.80      7.11 o
   6   7  15       40.90       45.46     12.17 o
   7   7  15        5.86        6.65     12.97 o
  -7   8  15        7.62        1.74     15.65 o
  -6   8  15       27.04       22.88     15.11 o
  -5   8  15       11.49       10.01      8.33 o
  -4   8  15      165.48      164.36     13.37 o
  -3   8  15       64.62       52.12      6.49 o
  -2   8  15        1.54       -1.63      2.53 o
  -1   8  15        5.55        2.67      2.52 o
   0   8  15      356.05      406.20      7.46 o
   1   8  15      235.73      189.74      6.14 o
   2   8  15      210.14      198.39      7.52 o
   3   8  15       49.27       48.32      5.81 o
   4   8  15        5.06        2.45      5.07 o
   5   8  15       78.71       63.03      8.61 o
   6   8  15       70.89       46.75     18.51 o
  -6   9  15      172.25      206.09     20.63 o
  -5   9  15       82.54       89.83     13.95 o
  -4   9  15       10.38       26.00      8.65 o
  -3   9  15      295.55      281.57     11.42 o
  -2   9  15      521.13      504.40     18.28 o
  -1   9  15      627.82      565.50     10.37 o
   0   9  15      113.90       89.94      4.70 o
   1   9  15        2.68       -1.13      3.06 o
   2   9  15      165.72      180.09      7.41 o
   3   9  15      535.49      489.06     16.94 o
   4   9  15      154.33      169.26     12.35 o
   5   9  15      164.37      147.44     13.80 o
   6   9  15        3.60        9.44      9.70 o
  -6  10  15       18.51       76.50     28.32 o
  -5  10  15      482.46      459.65     26.17 o
  -4  10  15      488.43      490.07     24.61 o
  -3  10  15       25.44       16.50      5.30 o
  -2  10  15      145.60      144.83      7.47 o
  -1  10  15      417.50      414.36      9.18 o
   0  10  15      293.53      305.51      7.76 o
   1  10  15      267.36      255.75      8.40 o
   2  10  15      346.10      366.40      9.23 o
   3  10  15       65.13       57.89      6.50 o
   4  10  15        4.27        5.98      9.85 o
   5  10  15      221.24      204.17     15.88 o
   6  10  15       22.85       35.43     12.03 o
  -6  11  15      272.87      269.54     39.25 o
  -5  11  15      201.76      246.79     49.93 o
  -4  11  15       35.31       34.84      8.67 o
  -3  11  15      402.04      396.70     14.70 o
  -2  11  15      303.93      309.89     10.51 o
  -1  11  15      131.39      115.46      6.16 o
   0  11  15      408.34      475.64     11.84 o
   1  11  15      724.06      707.83     12.56 o
   2  11  15        0.24       -3.76      4.25 o
   3  11  15       55.40       64.82      8.70 o
   4  11  15       74.43       95.88     12.26 o
   5  11  15      169.52      149.07     15.35 o
   6  11  15        5.81       13.37     11.17 o
  -5  12  15        0.37        2.73     12.92 o
  -4  12  15      137.16      149.90     15.45 o
  -3  12  15      570.90      534.63     18.77 o
  -2  12  15       20.07       26.03      5.54 o
  -1  12  15      328.93      346.23     10.46 o
   0  12  15       55.64       51.65      5.52 o
   1  12  15      217.57      184.01      7.74 o
   2  12  15       54.97       67.66      7.49 o
   3  12  15      568.64      541.64     15.79 o
   4  12  15        5.10       -3.27      7.05 o
   5  12  15       51.48       58.82     11.28 o
  -5  13  15      122.82      106.28     18.07 o
  -4  13  15      181.83      167.91     27.35 o
  -3  13  15       34.68       44.62      7.88 o
  -2  13  15       98.32       96.39      8.17 o
  -1  13  15      420.63      338.10     13.58 o
   0  13  15       58.65       54.89      6.32 o
   1  13  15      139.92      121.86      7.89 o
   2  13  15      213.99      228.58     11.42 o
   3  13  15       29.99       32.69      6.55 o
   4  13  15       20.86       20.58      8.33 o
   5  13  15       68.59       46.89     11.00 o
  -5  14  15      157.49      189.54     32.79 o
  -4  14  15        7.94       23.18      6.88 o
  -3  14  15       33.36       54.90      8.49 o
  -2  14  15      381.92      433.12     16.44 o
  -1  14  15       53.71       57.62     10.79 o
   0  14  15      406.96      447.40     17.10 o
   1  14  15       92.01       89.99      8.20 o
   2  14  15        2.13        1.22      5.29 o
   3  14  15        0.31       -1.36      5.07 o
   4  14  15      256.80      247.30     17.51 o
   5  14  15       19.97       25.91     10.10 o
  -4  15  15      262.61      296.87     16.04 o
  -3  15  15       80.62       86.97     10.18 o
  -2  15  15      243.39      261.05     20.44 o
  -1  15  15        1.53        0.67      5.22 o
   0  15  15       41.08       44.93      8.38 o
   1  15  15       67.43       74.35      7.82 o
   2  15  15      400.37      427.20     16.33 o
   3  15  15       50.85       56.78      7.63 o
   4  15  15      123.06      117.00     13.87 o
  -4  16  15      124.51      155.37     14.63 o
  -3  16  15       33.25       64.33     12.88 o
  -2  16  15       10.24        5.55      6.28 o
  -1  16  15       23.87       18.64      8.00 o
   0  16  15      250.74      288.75     14.74 o
   1  16  15        0.10       -0.90      5.26 o
   2  16  15       88.16       87.21      9.60 o
   3  16  15       19.81       28.08      7.43 o
   4  16  15       22.83       30.30     10.48 o
  -3  17  15       10.03       14.91     14.28 o
  -2  17  15       95.28      117.53     12.05 o
  -1  17  15       49.76       79.43     10.00 o
   0  17  15       79.08       83.25      9.84 o
   1  17  15       14.26       14.75      7.21 o
   2  17  15        2.54        4.06      6.36 o
   3  17  15        2.78        6.49      6.49 o
  -3  18  15       67.11        7.70     22.36 o
  -2  18  15       80.75       85.61     10.00 o
  -1  18  15        2.74       11.46      7.00 o
   0  18  15       16.71       18.74      7.83 o
   1  18  15       53.66       73.36      9.82 o
   2  18  15       17.82       19.88      8.13 o
  -1  19  15       44.13       65.98      9.24 o
   0  19  15        4.39        9.31      7.92 o
   1  19  15       48.75       64.44     12.01 o
  -7   0  16      496.80      469.42     34.06 o
  -6   0  16      265.90      270.49     27.04 o
  -5   0  16      798.21      722.37     37.05 o
  -4   0  16      478.55      431.25     26.96 o
  -3   0  16     3777.84     3543.28     58.14 o
  -2   0  16        1.75        2.81      3.57 o
  -1   0  16      359.64      343.80      7.32 o
   0   0  16      351.94      321.32      8.20 o
   1   0  16     3073.86     3027.83     28.95 o
   2   0  16       99.01       91.99      5.85 o
   3   0  16     2128.66     2110.84     24.63 o
   4   0  16        5.37        7.88      5.62 o
   5   0  16       80.38       72.83     12.64 o
   6   0  16        4.45       -5.23     14.53 o
   7   0  16      860.23      826.34     50.55 o
  -7   1  16      680.91      723.04     28.84 o
  -6   1  16      128.12      121.97     17.25 o
  -5   1  16     1408.19     1347.65     36.29 o
  -4   1  16      146.14      145.32     14.20 o
  -3   1  16       66.22       56.02      5.47 o
  -2   1  16      802.98      764.35     10.46 o
  -1   1  16     3678.97     3539.97     21.63 o
   0   1  16      173.70      160.63      4.40 o
   1   1  16     1482.26     1427.96     12.46 o
   2   1  16      191.86      190.25      5.11 o
   3   1  16      560.40      551.15      8.74 o
   4   1  16      114.85      116.39      8.80 o
   5   1  16     1288.88     1254.67     26.48 o
   6   1  16        0.11       -1.23      6.74 o
   7   1  16       73.75       56.81     12.51 o
  -7   2  16      225.43      283.25     21.33 o
  -6   2  16       39.13       51.78     13.55 o
  -5   2  16       73.59       50.11      9.20 o
  -4   2  16      299.93      284.28     16.91 o
  -3   2  16     1047.25     1052.15     22.27 o
  -2   2  16        7.47        9.72      2.87 o
  -1   2  16      159.16      156.21      3.64 o
   0   2  16      739.31      696.41      8.35 o
   1   2  16      561.10      528.99      7.66 o
   2   2  16      541.82      537.30      8.54 o
   3   2  16      751.61      747.70     13.03 o
   4   2  16       54.21       55.16      5.91 o
   5   2  16       48.96       61.41     10.04 o
   6   2  16      274.72      276.95     16.90 o
   7   2  16       99.92      121.52     15.57 o
  -7   3  16        0.23      -10.34      8.88 o
  -6   3  16        3.79       18.32     11.83 o
  -5   3  16       14.10       12.61      6.39 o
  -4   3  16       19.77       18.50      6.65 o
  -3   3  16       14.37        6.71      4.23 o
  -2   3  16      144.13      153.36      5.94 o
  -1   3  16        0.28       -2.25      1.50 o
   0   3  16      185.90      209.63      5.11 o
   1   3  16        0.00        2.74      2.18 o
   2   3  16       89.17       79.04      4.35 o
   3   3  16       68.44       69.42      4.62 o
   4   3  16      390.46      405.23     12.95 o
   5   3  16        3.63       -1.61      6.58 o
   6   3  16       12.00       13.85      7.33 o
   7   3  16       61.42       63.11     12.20 o
  -7   4  16      107.93      148.62     18.34 o
  -6   4  16       95.21      132.86     14.01 o
  -5   4  16       37.18       31.34      8.29 o
  -4   4  16       62.75       37.25      8.25 o
  -3   4  16      571.10      521.62     23.86 o
  -2   4  16       85.62       89.48      5.06 o
  -1   4  16      299.23      335.50      5.53 o
   0   4  16       81.29       75.07      3.56 o
   1   4  16      294.10      305.62      6.69 o
   2   4  16       18.03       24.82      3.20 o
   3   4  16      488.60      494.92      9.99 o
   4   4  16       94.42       97.40      9.37 o
   5   4  16       17.28       16.39      7.78 o
   6   4  16        1.11       -2.51      6.54 o
   7   4  16      238.98      247.98     23.49 o
  -7   5  16      100.23      104.04     40.49 o
  -6   5  16       34.73       46.27     15.27 o
  -5   5  16      512.22      524.84     22.38 o
  -4   5  16      132.04      121.96     12.13 o
  -3   5  16       52.79       61.95      8.27 o
  -2   5  16      516.64      489.91     10.41 o
  -1   5  16      963.05      989.54     11.71 o
   0   5  16        9.97       12.47      2.40 o
   1   5  16      978.02     1011.52     11.25 o
   2   5  16      569.93      551.53      8.81 o
   3   5  16       32.43       27.51      4.10 o
   4   5  16      281.61      256.51     12.56 o
   5   5  16      504.77      469.76     16.78 o
   6   5  16       51.19       56.01     10.33 o
   7   5  16       62.07       64.61     17.25 o
  -7   6  16       49.72       48.73     17.02 o
  -6   6  16       23.95       60.85     19.22 o
  -5   6  16        2.71        7.81     11.87 o
  -4   6  16       60.28       54.03      9.02 o
  -3   6  16      261.59      297.57     14.29 o
  -2   6  16        3.67        0.96      2.47 o
  -1   6  16      135.41      158.39      6.72 o
   0   6  16      387.79      361.01      7.06 o
   1   6  16      201.43      218.70      5.75 o
   2   6  16      174.30      196.08      7.00 o
   3   6  16      340.52      360.93     10.73 o
   4   6  16      126.93      117.63      9.87 o
   5   6  16       24.46       26.99      7.19 o
   6   6  16      210.90      220.89     15.99 o
   7   6  16       62.03       52.81     14.05 o
  -7   7  16        0.60       -3.32     10.35 o
  -6   7  16       74.40       72.73     13.18 o
  -5   7  16        0.23       16.32     11.90 o
  -4   7  16        4.04        1.19      5.72 o
  -3   7  16        0.35       13.88      5.29 o
  -2   7  16       11.71        5.26      3.51 o
  -1   7  16       35.66       47.33      3.97 o
   0   7  16        9.13        3.64      2.59 o
   1   7  16       23.99       30.68      3.51 o
   2   7  16        0.14       -2.35      3.36 o
   3   7  16        4.76       -0.68      3.87 o
   4   7  16        9.29       16.33      5.99 o
   5   7  16       25.73       29.55      7.44 o
   6   7  16       10.02       15.33      8.58 o
  -6   8  16        5.50        6.49     10.22 o
  -5   8  16        5.98       10.92      7.28 o
  -4   8  16      385.87      371.03     18.85 o
  -3   8  16       28.36       32.06      6.08 o
  -2   8  16      234.95      215.18      8.11 o
  -1   8  16       27.83       18.70      3.48 o
   0   8  16      162.93      150.97      5.36 o
   1   8  16        8.51        7.10      3.38 o
   2   8  16      541.03      496.67     10.90 o
   3   8  16       66.66       58.17      6.09 o
   4   8  16        2.71       -5.14      4.83 o
   5   8  16        1.46        2.53      5.22 o
   6   8  16      318.67      329.68     24.66 o
  -6   9  16      563.64      611.65     30.67 o
  -5   9  16      416.15      420.01     25.37 o
  -4   9  16      486.01      471.45     24.27 o
  -3   9  16      245.74      233.80     14.10 o
  -2   9  16      335.92      304.50     11.93 o
  -1   9  16      163.35      168.51      6.42 o
   0   9  16     1630.68     1546.52     16.35 o
   1   9  16      559.87      488.83      9.83 o
   2   9  16       11.53        9.66      3.36 o
   3   9  16        9.45       16.32      5.10 o
   4   9  16      818.28      772.94     22.78 o
   5   9  16      232.60      222.16     16.18 o
   6   9  16      241.72      257.54     40.77 o
  -6  10  16      342.30      334.37     43.72 o
  -5  10  16       75.23       83.13     19.99 o
  -4  10  16      387.38      369.07     24.26 o
  -3  10  16      859.26      779.48     20.21 o
  -2  10  16     2182.32     2089.06     28.93 o
  -1  10  16     1091.69      918.36     14.23 o
   0  10  16      100.10      122.07      6.32 o
   1  10  16       17.23       16.21      3.64 o
   2  10  16     1306.77     1215.14     18.15 o
   3  10  16      894.39      821.20     18.29 o
   4  10  16      830.44      785.76     25.85 o
   5  10  16      209.62      184.69     15.49 o
   6  10  16       33.85       35.13     15.26 o
  -6  11  16      356.04      386.79     46.45 o
  -5  11  16      632.00      580.88     85.21 o
  -4  11  16     1232.13     1219.23     32.72 o
  -3  11  16      325.87      291.93     13.59 o
  -2  11  16       28.92       19.32      7.97 o
  -1  11  16      261.52      261.16      9.39 o
   0  11  16     1386.67     1234.49     24.26 o
   1  11  16      834.39      709.37     13.62 o
   2  11  16     1281.44     1212.33     21.70 o
   3  11  16       97.51       84.04      8.03 o
   4  11  16       19.14       17.91      8.18 o
   5  11  16      169.66      162.09     17.57 o
   6  11  16      594.34      582.55     27.74 o
  -5  12  16        6.49       34.70     21.99 o
  -4  12  16        6.41       25.35     14.70 o
  -3  12  16      198.65      213.21     12.25 o
  -2  12  16      573.35      479.85     15.42 o
  -1  12  16       81.86       58.78      6.54 o
   0  12  16      498.19      460.39     11.70 o
   1  12  16       39.70       34.97      5.02 o
   2  12  16       30.90       12.28      5.74 o
   3  12  16      127.95      109.70      8.92 o
   4  12  16      642.82      617.25     42.99 o
   5  12  16       54.38       47.17     10.95 o
  -5  13  16       33.97       64.57     43.60 o
  -4  13  16       51.45       61.02      9.32 o
  -3  13  16       99.98      104.96     15.24 o
  -2  13  16       48.38       61.92      8.43 o
  -1  13  16      271.88      259.50     12.46 o
   0  13  16        1.90       -1.61      4.14 o
   1  13  16        8.92        1.75      4.90 o
   2  13  16      139.50      123.32      9.28 o
   3  13  16      114.50      127.04      9.44 o
   4  13  16       51.78       47.41     10.35 o
   5  13  16       76.93       67.52     12.43 o
  -5  14  16      153.78      200.23     33.29 o
  -4  14  16        4.65       10.01     17.29 o
  -3  14  16      261.45      235.60     14.61 o
  -2  14  16        9.36       14.04      5.55 o
  -1  14  16       34.45       36.59      6.48 o
   0  14  16        0.52       -4.52      7.42 o
   1  14  16      580.76      580.81     16.23 o
   2  14  16        3.04       -0.92      5.08 o
   3  14  16      145.40      157.85     10.49 o
   4  14  16        4.92       -7.12      9.29 o
   5  14  16       88.39       74.99     12.77 o
  -4  15  16       80.92      118.46     18.92 o
  -3  15  16       74.95       86.46     20.94 o
  -2  15  16       56.80       43.69      7.65 o
  -1  15  16      510.48      527.69     18.74 o
   0  15  16      286.98      307.66     14.97 o
   1  15  16       35.22       31.84      6.57 o
   2  15  16       11.54       13.47      6.37 o
   3  15  16      326.52      360.00     14.54 o
   4  15  16      106.71      103.73     13.91 o
  -4  16  16      145.87      194.45     16.14 o
  -3  16  16      117.15      123.74     34.08 o
  -2  16  16      514.15      555.99     18.84 o
  -1  16  16       25.64       29.84      7.90 o
   0  16  16        1.82        0.33      6.34 o
   1  16  16      280.68      301.49     12.71 o
   2  16  16      504.74      548.14     18.57 o
   3  16  16       42.53       29.53      7.56 o
   4  16  16      269.85      312.46     23.05 o
  -3  17  16      185.22      208.70     22.48 o
  -2  17  16        0.09       -2.83      5.89 o
  -1  17  16      115.12      136.08     11.85 o
   0  17  16      368.12      380.72     24.28 o
   1  17  16       38.24       45.60     10.00 o
   2  17  16      251.86      272.40     15.71 o
   3  17  16      158.77      177.06     12.61 o
  -2  18  16       25.03       17.61      7.39 o
  -1  18  16      166.94      191.55     13.67 o
   0  18  16      218.16      251.65     15.09 o
   1  18  16      295.91      343.09     20.61 o
   2  18  16       11.45       10.37      7.84 o
   0  19  16       99.60      110.72     14.31 o
  -7   1  17       47.70      104.18     23.01 o
  -6   1  17      173.24      176.82     16.10 o
  -5   1  17      922.80      928.70     30.36 o
  -4   1  17        6.88        0.57      6.05 o
  -3   1  17     1911.48     1814.33     39.14 o
  -2   1  17      690.64      648.83     10.06 o
  -1   1  17       78.78       79.94      3.71 o
   0   1  17      149.77      131.69      4.59 o
   1   1  17     3513.60     3401.58     21.62 o
   2   1  17      323.08      316.99      7.90 o
   3   1  17      890.02      860.97     16.53 o
   4   1  17      641.71      619.36     14.47 o
   5   1  17      295.56      295.78     14.34 o
   6   1  17       27.70       37.09      9.47 o
   7   1  17      519.51      501.12     29.88 o
  -7   2  17     1110.61     1083.62     36.42 o
  -6   2  17       10.06       48.24      8.69 o
  -5   2  17      990.82     1005.60     31.59 o
  -4   2  17      331.96      319.36     18.18 o
  -3   2  17      973.69      909.62     26.99 o
  -2   2  17        3.72        4.62      2.85 o
  -1   2  17     6104.78     5955.05     35.90 o
   0   2  17      525.25      492.81      7.81 o
   1   2  17      424.24      418.29      7.11 o
   2   2  17      402.64      372.08      8.40 o
   3   2  17     2182.16     2167.56     21.81 o
   4   2  17        6.76        5.98      4.22 o
   5   2  17     1353.95     1372.91     36.93 o
   6   2  17      235.97      264.04     16.83 o
   7   2  17       13.50       10.58     11.45 o
  -7   3  17       74.45       88.43     14.69 o
  -6   3  17        0.00        5.40     11.40 o
  -5   3  17      424.31      380.50     24.45 o
  -4   3  17       10.34       12.74      8.12 o
  -3   3  17     1286.21     1262.73     31.91 o
  -2   3  17       48.27       50.73      4.37 o
  -1   3  17        5.77        3.34      1.85 o
   0   3  17       64.43       94.19      4.14 o
   1   3  17     1452.00     1446.96     13.39 o
   2   3  17       10.63        3.32      3.11 o
   3   3  17      409.47      418.00     10.40 o
   4   3  17       20.58       21.45      5.56 o
   5   3  17       72.41       73.87     10.93 o
   6   3  17       27.12       42.78      9.34 o
   7   3  17      120.44      113.12     15.15 o
  -7   4  17        0.59       -1.15     10.44 o
  -6   4  17      130.94      128.27     15.63 o
  -5   4  17        6.19       10.99     10.02 o
  -4   4  17      436.36      421.87     19.31 o
  -3   4  17       42.72       40.09      8.18 o
  -2   4  17       41.86       48.25      4.80 o
  -1   4  17       58.55       43.46      3.69 o
   0   4  17      703.13      647.06      9.48 o
   1   4  17        0.80       -0.81      2.09 o
   2   4  17      687.86      666.01     10.41 o
   3   4  17      123.92      120.27      6.49 o
   4   4  17       98.34       93.51      8.02 o
   5   4  17      112.38      127.79     10.63 o
   6   4  17      502.93      505.85     21.25 o
   7   4  17        3.78       -5.36      9.18 o
  -7   5  17       26.10       20.66     14.73 o
  -6   5  17       87.00      102.05     12.48 o
  -5   5  17      229.93      262.01     17.73 o
  -4   5  17       12.18       11.39      6.56 o
  -3   5  17      499.20      495.95     20.29 o
  -2   5  17      427.97      402.25     12.06 o
  -1   5  17       19.13       12.02      3.58 o
   0   5  17      212.68      213.07      5.95 o
   1   5  17     1184.34     1090.25     12.28 o
   2   5  17      244.34      245.58      7.16 o
   3   5  17      380.43      370.88     10.88 o
   4   5  17      469.96      470.33     14.43 o
   5   5  17       90.51      101.01     12.06 o
   6   5  17        5.06       22.32      8.21 o
  -6   6  17        0.06       41.38     34.29 o
  -5   6  17      197.52      195.59     15.98 o
  -4   6  17        0.32       -0.25      6.27 o
  -3   6  17       27.90       30.46      6.90 o
  -2   6  17        1.69       -1.63      2.44 o
  -1   6  17      538.65      483.11      9.42 o
   0   6  17        0.04        1.33      2.51 o
   1   6  17      114.71      115.05      4.99 o
   2   6  17        0.14        0.00      3.32 o
   3   6  17      115.50      142.80      7.82 o
   4   6  17       10.66       21.57      6.66 o
   5   6  17      221.46      244.76     14.53 o
   6   6  17       46.70       58.69     10.38 o
  -6   7  17       13.11        7.16     14.41 o
  -5   7  17        0.31       19.28     13.30 o
  -4   7  17       13.72       21.89      7.13 o
  -3   7  17       43.81       30.79      7.39 o
  -2   7  17      146.04      130.33      8.92 o
  -1   7  17      151.95      160.91      6.61 o
   0   7  17       53.14       59.72      4.12 o
   1   7  17       58.73       66.23      4.56 o
   2   7  17       37.89       25.22      4.53 o
   3   7  17       22.15       16.94      4.79 o
   4   7  17       45.54       46.78      7.94 o
   5   7  17       48.81       36.11      7.87 o
   6   7  17        0.14       12.76     11.90 o
  -6   8  17        2.69       -4.56      9.39 o
  -5   8  17       50.23       65.95     11.62 o
  -4   8  17       17.32       16.48      6.98 o
  -3   8  17      230.64      219.41     10.97 o
  -2   8  17       18.64       15.39      3.97 o
  -1   8  17       79.73       83.66      5.35 o
   0   8  17        1.42       -1.19      2.53 o
   1   8  17      204.14      200.27      6.83 o
   2   8  17       16.20        5.84      3.90 o
   3   8  17      304.38      293.93     10.73 o
   4   8  17        0.04       -8.61      5.26 o
   5   8  17        2.28       -1.41      5.72 o
   6   8  17        0.12        7.78      9.18 o
  -6   9  17        9.72       14.28     11.35 o
  -5   9  17       10.28       19.94     13.72 o
  -4   9  17      147.12      156.08     16.77 o
  -3   9  17      153.49      141.08      9.47 o
  -2   9  17       59.44       69.44      7.35 o
  -1   9  17      445.29      390.76     10.08 o
   0   9  17       40.33       36.72      4.59 o
   1   9  17        8.23        1.47      3.41 o
   2   9  17      129.37      100.25      8.41 o
   3   9  17      302.05      278.31     11.82 o
   4   9  17       19.97       18.90      7.29 o
   5   9  17      145.29      132.79     13.74 o
   6   9  17       26.79       16.73      9.62 o
  -6  10  17      232.86      257.61     41.24 o
  -5  10  17      266.19      266.00     22.53 o
  -4  10  17        2.54        9.64      8.83 o
  -3  10  17        9.48        2.38      5.50 o
  -2  10  17      358.68      329.58     10.38 o
  -1  10  17      755.80      734.97     13.69 o
   0  10  17      253.20      225.03      9.01 o
   1  10  17      716.35      664.42     12.48 o
   2  10  17       30.95       19.84      4.96 o
   3  10  17       17.46       20.58      5.49 o
   4  10  17      300.49      277.12     17.49 o
   5  10  17      370.18      395.81     20.92 o
   6  10  17       64.33       57.20     13.28 o
  -5  11  17      100.83      145.84     17.65 o
  -4  11  17      340.47      342.49     19.21 o
  -3  11  17      701.67      681.26     19.61 o
  -2  11  17       17.70        9.74      4.66 o
  -1  11  17       26.34       13.29      3.97 o
   0  11  17      411.61      360.99     11.08 o
   1  11  17      804.13      800.72     15.32 o
   2  11  17      385.19      309.18     11.89 o
   3  11  17      554.10      530.86     15.75 o
   4  11  17        2.02        0.71      9.22 o
   5  11  17        0.19       -2.40      7.59 o
  -5  12  17       83.69      112.51     35.15 o
  -4  12  17        0.00       13.24      6.19 o
  -3  12  17       94.54       96.19     12.05 o
  -2  12  17      205.43      188.57      9.61 o
  -1  12  17      517.62      508.96     16.27 o
   0  12  17       71.40       35.37      4.59 o
   1  12  17       23.03       15.57      5.25 o
   2  12  17       83.58       93.11      8.50 o
   3  12  17      144.29      151.70      9.98 o
   4  12  17      207.66      195.30     15.99 o
   5  12  17       76.86       50.18     11.34 o
  -5  13  17       38.46       57.98     38.88 o
  -4  13  17       17.56       33.12      8.00 o
  -3  13  17       11.85       11.32      9.23 o
  -2  13  17       53.14       53.87      8.96 o
  -1  13  17       31.46       28.96      6.42 o
   0  13  17        5.53        1.54      5.59 o
   1  13  17       25.06       18.49      5.64 o
   2  13  17       78.94       70.89      8.13 o
   3  13  17        3.71        4.39      5.36 o
   4  13  17       28.68       37.02      9.98 o
   5  13  17        4.73       14.25      9.01 o
  -4  14  17       62.39       77.56     24.99 o
  -3  14  17        3.92       16.50      8.63 o
  -2  14  17        0.54       12.41      5.37 o
  -1  14  17       75.20       81.30      9.66 o
   0  14  17       76.95       84.98     10.08 o
   1  14  17       13.44        6.25      5.74 o
   2  14  17       63.35       66.86      8.12 o
   3  14  17       23.47       23.55      6.41 o
   4  14  17        0.41       23.06     10.76 o
  -4  15  17       11.29       29.97     14.95 o
  -3  15  17      102.84      118.55     11.63 o
  -2  15  17       30.88       29.70      7.54 o
  -1  15  17       24.79       35.20      7.94 o
   0  15  17        8.51       16.18      6.97 o
   1  15  17      159.31      158.19     10.06 o
   2  15  17        4.09       -0.70      6.09 o
   3  15  17        2.82       16.17      7.26 o
   4  15  17        7.17       -8.21      8.24 o
  -3  16  17       79.75      146.05     16.29 o
  -2  16  17        5.33       18.08      7.06 o
  -1  16  17      160.30      169.50     12.71 o
   0  16  17        0.78        5.51      6.54 o
   1  16  17        0.46       -4.47      5.15 o
   2  16  17        7.37        5.52      6.96 o
   3  16  17       50.19       56.06      8.86 o
  -3  17  17       71.21      120.49     19.67 o
  -2  17  17       12.07       17.03      8.60 o
  -1  17  17        0.01       12.18      6.85 o
   0  17  17        1.52       -1.86      6.61 o
   1  17  17       60.94       71.11      9.68 o
   2  17  17        5.85        3.51      7.32 o
  -1  18  17       36.61       63.48      9.89 o
   0  18  17        0.99       17.14      7.95 o
   1  18  17       67.65       64.56     20.49 o
  -7   0  18      108.08      168.01     51.42 o
  -6   0  18      374.24      367.26     30.16 o
  -5   0  18      131.87      158.12     21.59 o
  -4   0  18      114.25      101.45     17.60 o
  -3   0  18      334.78      279.35     29.07 o
  -2   0  18     1761.42     1734.58     32.12 o
  -1   0  18     1216.63     1205.25     17.81 o
   0   0  18      230.18      204.26      7.90 o
   1   0  18       27.51       23.23      4.07 o
   2   0  18     1249.22     1242.04     21.60 o
   3   0  18     1844.73     1814.23     28.33 o
   4   0  18      993.81     1009.07     27.09 o
   5   0  18      877.94      838.75     31.52 o
   6   0  18       11.84       10.57     12.21 o
  -7   1  18       50.03       17.99     12.87 o
  -6   1  18      248.30      282.44     19.77 o
  -5   1  18      194.48      189.57     16.20 o
  -4   1  18      579.04      587.85     25.28 o
  -3   1  18      519.64      513.49     20.65 o
  -2   1  18       94.29       93.04      6.71 o
  -1   1  18      110.82      107.73      5.01 o
   0   1  18     1607.90     1549.39     14.63 o
   1   1  18     1687.87     1720.72     14.64 o
   2   1  18      273.14      285.38      7.72 o
   3   1  18      384.44      379.09      9.46 o
   4   1  18      510.88      509.23     13.65 o
   5   1  18      416.86      431.55     19.30 o
   6   1  18      575.32      618.36     26.71 o
  -7   2  18      265.35      332.54     61.22 o
  -6   2  18        0.54       18.23     10.58 o
  -5   2  18      398.94      425.62     21.72 o
  -4   2  18      737.49      690.44     25.20 o
  -3   2  18        7.67       -0.26      5.39 o
  -2   2  18      495.10      528.92     12.68 o
  -1   2  18     1085.73     1106.18     14.33 o
   0   2  18      458.16      460.19      8.25 o
   1   2  18      557.79      564.19      8.26 o
   2   2  18     1362.36     1338.42     15.90 o
   3   2  18      179.07      214.68      9.72 o
   4   2  18       90.66       99.38      7.46 o
   5   2  18      759.99      753.86     24.84 o
   6   2  18      329.03      353.69     19.00 o
  -7   3  18      216.22      231.44     22.16 o
  -6   3  18      638.10      628.81     26.53 o
  -5   3  18       44.01       55.64     10.69 o
  -4   3  18        0.53        0.49      5.52 o
  -3   3  18     1049.88     1045.52     29.52 o
  -2   3  18     1753.29     1739.32     21.52 o
  -1   3  18      932.00      904.71     11.27 o
   0   3  18      961.38      946.00     11.75 o
   1   3  18      129.67      141.78      5.48 o
   2   3  18      347.32      342.73      8.00 o
   3   3  18     1352.75     1349.73     19.23 o
   4   3  18     1177.88     1157.85     22.55 o
   5   3  18      284.70      306.39     14.90 o
   6   3  18      134.41      136.15     14.01 o
  -6   4  18       69.24       81.48     11.13 o
  -5   4  18      706.23      667.11     26.18 o
  -4   4  18     1294.12     1282.56     36.08 o
  -3   4  18      305.51      313.58     17.39 o
  -2   4  18      336.25      326.97      9.23 o
  -1   4  18      454.23      462.03      7.86 o
   0   4  18     1067.88     1038.68     12.42 o
   1   4  18     1648.99     1652.95     16.69 o
   2   4  18     1640.61     1662.35     17.25 o
   3   4  18      184.84      205.90     10.00 o
   4   4  18       12.77        9.63      5.26 o
   5   4  18      461.14      465.41     17.64 o
   6   4  18      381.68      370.47     19.81 o
  -6   5  18      493.89      534.06     42.24 o
  -5   5  18        1.00       17.98     13.91 o
  -4   5  18       93.61       88.70     11.58 o
  -3   5  18      461.63      449.85     17.02 o
  -2   5  18      742.11      704.53     15.83 o
  -1   5  18      300.70      336.44      8.68 o
   0   5  18     1561.24     1567.93     15.77 o
   1   5  18       61.22       44.69      3.87 o
   2   5  18        8.01       12.84      3.49 o
   3   5  18      474.00      459.82     12.27 o
   4   5  18      587.88      581.40     16.36 o
   5   5  18       67.01       69.74      8.93 o
   6   5  18      317.63      342.47     19.50 o
  -6   6  18       69.18      100.27     12.14 o
  -5   6  18       57.10       75.94     11.43 o
  -4   6  18      210.79      213.61     16.07 o
  -3   6  18      111.60      103.49     10.08 o
  -2   6  18      795.18      731.77     17.82 o
  -1   6  18      353.41      300.50      8.38 o
   0   6  18       27.55       15.01      3.11 o
   1   6  18        2.22        8.29      3.02 o
   2   6  18      662.78      655.92     12.80 o
   3   6  18      297.35      278.44     10.34 o
   4   6  18      451.05      434.22     14.49 o
   5   6  18       90.11       97.26     12.05 o
   6   6  18        2.50       14.92      8.19 o
  -6   7  18       29.53       35.88     22.57 o
  -5   7  18      387.19      447.79     22.10 o
  -4   7  18      286.26      265.30     22.45 o
  -3   7  18      257.68      242.51     11.46 o
  -2   7  18       56.88       39.45      5.98 o
  -1   7  18      191.10      156.37      7.02 o
   0   7  18      271.54      250.65      6.87 o
   1   7  18      857.25      739.06     12.25 o
   2   7  18      381.21      322.68      9.64 o
   3   7  18       14.97       17.04      4.88 o
   4   7  18        1.26        2.62      5.06 o
   5   7  18      342.35      355.58     16.27 o
   6   7  18      197.38      201.70     20.78 o
  -6   8  18       57.66       55.65     17.21 o
  -5   8  18      186.54      213.00     20.49 o
  -4   8  18      103.73      111.18     17.47 o
  -3   8  18      269.53      255.38     13.07 o
  -2   8  18       11.70       -0.71      4.50 o
  -1   8  18     1118.46      986.99     15.76 o
   0   8  18      194.10      148.73      6.07 o
   1   8  18      104.45       92.15      5.31 o
   2   8  18       45.48       45.77      5.51 o
   3   8  18      482.52      429.38     13.14 o
   4   8  18       77.17       72.77      8.07 o
   5   8  18      277.26      305.25     15.74 o
   6   8  18       39.80       29.12     35.03 o
  -6   9  18       38.49       37.54     15.66 o
  -5   9  18      142.56      129.08     22.05 o
  -4   9  18        1.90        8.62      6.63 o
  -3   9  18     1058.72      997.63     21.58 o
  -2   9  18      123.04      101.53      6.22 o
  -1   9  18      232.21      202.16      7.97 o
   0   9  18      120.76      139.79      7.18 o
   1   9  18      560.20      516.25     11.58 o
   2   9  18       12.21        1.86      4.19 o
   3   9  18      853.33      799.76     17.81 o
   4   9  18      102.49       76.72     11.26 o
   5   9  18        4.08        9.40      7.77 o
   6   9  18        0.11      -16.80     13.39 o
  -5  10  18      484.58      526.23     28.20 o
  -4  10  18        2.31       25.80     10.18 o
  -3  10  18       95.47       93.75      9.85 o
  -2  10  18        8.13        7.73      3.50 o
  -1  10  18      539.42      501.00     11.66 o
   0  10  18        5.69        1.11      4.21 o
   1  10  18      837.57      737.66     13.91 o
   2  10  18       23.32       16.45      4.82 o
   3  10  18        0.00        1.56      4.75 o
   4  10  18        0.46      -10.56      6.71 o
   5  10  18      457.85      494.31     22.79 o
  -5  11  18       14.96       22.05     10.23 o
  -4  11  18       40.98       43.87      9.18 o
  -3  11  18      113.72      108.99     10.18 o
  -2  11  18       15.45       13.31      4.39 o
  -1  11  18      114.16       95.88      8.01 o
   0  11  18      114.36      123.94      9.09 o
   1  11  18       33.91       41.23      6.11 o
   2  11  18       16.25       14.40      6.72 o
   3  11  18      198.20      188.99     10.75 o
   4  11  18       18.36       18.04      8.48 o
   5  11  18       15.35       -6.80      7.47 o
  -5  12  18        2.55        7.20     14.91 o
  -4  12  18       68.91       82.19     10.83 o
  -3  12  18        3.51       12.16      6.07 o
  -2  12  18      255.23      255.80     10.14 o
  -1  12  18        7.85       10.06      6.06 o
   0  12  18       19.34       11.92      5.25 o
   1  12  18       15.18       10.93      5.26 o
   2  12  18      120.48      129.00      9.67 o
   3  12  18       68.06       77.98      8.37 o
   4  12  18       50.41       47.31     10.40 o
   5  12  18       32.76       31.85     10.00 o
  -4  13  18       48.24       61.27     11.03 o
  -3  13  18        0.62       14.37      6.85 o
  -2  13  18       11.74       13.67      5.37 o
  -1  13  18      133.88      113.71      9.59 o
   0  13  18       13.57       17.40      7.42 o
   1  13  18      157.93      166.98      9.56 o
   2  13  18       14.13       11.21      5.97 o
   3  13  18        3.72        7.47      5.64 o
   4  13  18        0.86       17.79      8.79 o
  -4  14  18       27.59       47.32     11.27 o
  -3  14  18       96.70      106.62     19.94 o
  -2  14  18      105.04      104.34      9.12 o
  -1  14  18      101.96      109.36      9.95 o
   0  14  18        5.95       11.08      6.81 o
   1  14  18       21.14       12.86      5.91 o
   2  14  18       84.91       70.14      8.30 o
   3  14  18      199.79      177.90     11.27 o
   4  14  18       69.14       82.64     13.01 o
  -4  15  18      267.05      329.44     39.85 o
  -3  15  18        3.43       18.02     10.54 o
  -2  15  18       50.69       67.46      8.04 o
  -1  15  18       28.40       20.96      8.61 o
   0  15  18      229.60      212.96     19.61 o
   1  15  18       39.69       30.71      6.86 o
   2  15  18      280.73      323.46     16.34 o
   3  15  18        0.35        5.22      6.35 o
  -3  16  18        5.50       32.01     13.12 o
  -2  16  18       98.27      106.90     10.19 o
  -1  16  18       58.80       65.06      9.81 o
   0  16  18      496.77      578.25     20.46 o
   1  16  18       51.11       64.73      7.92 o
   2  16  18       50.92       66.06     10.12 o
   3  16  18        3.03       -0.17      6.42 o
  -2  17  18      706.78      795.12     28.90 o
  -1  17  18        6.13        9.47      6.97 o
   0  17  18      252.09      293.35     16.81 o
   1  17  18      142.49      156.68     15.22 o
   2  17  18      140.16      155.70     13.16 o
   0  18  18      155.02      191.05     14.23 o
  -6   1  19        8.36       40.17     19.04 o
  -5   1  19       76.40       87.11     12.12 o
  -4   1  19      105.29      104.19     15.32 o
  -3   1  19       68.03       66.06      9.93 o
  -2   1  19      231.52      233.77     10.28 o
  -1   1  19       14.27       20.66      3.04 o
   0   1  19       13.15       28.40      3.58 o
   1   1  19      131.71      152.28      5.12 o
   2   1  19       81.56       92.64      5.35 o
   3   1  19        2.49        2.69      3.25 o
   4   1  19      133.13      134.57      8.66 o
   5   1  19       56.94       55.91     10.13 o
   6   1  19       14.66       35.41     10.24 o
  -6   2  19       44.69       81.01     17.22 o
  -5   2  19        0.25       17.41      7.46 o
  -4   2  19      252.07      268.39     17.66 o
  -3   2  19      574.18      558.10     22.00 o
  -2   2  19      119.35      119.72      8.15 o
  -1   2  19      478.84      495.39      8.82 o
   0   2  19       62.17       66.76      4.43 o
   1   2  19       92.31      111.48      4.55 o
   2   2  19      432.61      432.03      8.91 o
   3   2  19      605.81      622.54     13.02 o
   4   2  19      137.43      138.14      9.53 o
   5   2  19        7.50       15.13      7.03 o
   6   2  19       19.92       37.09      9.24 o
  -6   3  19      333.78      356.47     21.73 o
  -5   3  19     1078.58     1029.22     65.87 o
  -4   3  19      629.90      622.73     24.71 o
  -3   3  19       84.14       95.12     11.63 o
  -2   3  19       50.84       66.48      6.23 o
  -1   3  19     1454.94     1474.10     17.88 o
   0   3  19     1781.31     1763.66     17.91 o
   1   3  19     1637.72     1624.36     15.69 o
   2   3  19      848.69      817.78     11.98 o
   3   3  19       57.57       56.49      5.56 o
   4   3  19      109.48      121.68      9.35 o
   5   3  19     1019.25     1015.33     25.24 o
   6   3  19      608.00      603.06     27.29 o
  -6   4  19      392.27      482.14     33.78 o
  -5   4  19       61.13       60.15     14.03 o
  -4   4  19      451.00      465.75     21.22 o
  -3   4  19     1977.54     1872.12     41.66 o
  -2   4  19     3167.92     3013.47     35.89 o
  -1   4  19      786.41      744.06     13.30 o
   0   4  19      361.66      331.40      7.78 o
   1   4  19      853.19      838.49     13.02 o
   2   4  19     1378.26     1384.63     16.65 o
   3   4  19     2111.71     2078.58     27.67 o
   4   4  19     1738.68     1697.83     28.62 o
   5   4  19      127.47      158.75     12.13 o
   6   4  19       24.75       17.17      8.43 o
  -6   5  19      886.17      930.54     33.02 o
  -5   5  19      530.11      549.17     38.72 o
  -4   5  19     1099.84     1009.81     40.16 o
  -3   5  19      119.74      119.24     10.73 o
  -2   5  19      245.54      258.06      9.80 o
  -1   5  19      767.73      716.54     13.15 o
   0   5  19     2602.11     2432.35     22.09 o
   1   5  19     1235.61     1140.71     15.76 o
   2   5  19      456.82      400.11      9.85 o
   3   5  19       26.75       26.96      5.26 o
   4   5  19      500.34      523.76     15.86 o
   5   5  19      446.02      447.95     18.09 o
   6   5  19      600.09      612.22     26.78 o
  -6   6  19        1.81       -8.81      8.33 o
  -5   6  19       95.06      103.58     13.23 o
  -4   6  19     1048.35     1036.03     31.90 o
  -3   6  19       61.13       76.60      8.07 o
  -2   6  19      581.93      493.15     13.88 o
  -1   6  19      494.46      453.76     11.01 o
   0   6  19      561.28      557.50     10.30 o
   1   6  19       78.18       78.84      5.00 o
   2   6  19     1639.38     1505.37     20.30 o
   3   6  19      241.00      218.27      9.64 o
   4   6  19       44.11       53.22      7.40 o
   5   6  19      364.14      377.78     16.88 o
   6   6  19      492.45      506.54     24.80 o
  -6   7  19      333.06      348.64     33.50 o
  -5   7  19       19.22       44.33      9.61 o
  -4   7  19       65.14       74.83     11.19 o
  -3   7  19      500.65      478.46     15.38 o
  -2   7  19     1403.32     1303.47     22.53 o
  -1   7  19      204.22      189.07      7.73 o
   0   7  19      449.64      368.02      8.63 o
   1   7  19      233.90      215.80      7.46 o
   2   7  19      557.54      524.01     12.78 o
   3   7  19      508.89      475.37     13.71 o
   4   7  19     1187.11     1113.70     23.26 o
   5   7  19        3.25        3.55      6.38 o
   6   7  19       50.64       53.21     13.78 o
  -6   8  19      151.07      121.22     23.07 o
  -5   8  19      273.89      314.60     23.95 o
  -4   8  19      319.33      325.37     25.23 o
  -3   8  19        4.92       11.79      7.20 o
  -2   8  19       11.55       16.87      5.13 o
  -1   8  19      566.78      520.64     12.59 o
   0   8  19      662.62      544.53     10.88 o
   1   8  19      512.15      430.43     10.78 o
   2   8  19      318.87      268.41     10.75 o
   3   8  19       24.32       25.22      5.86 o
   4   8  19       58.90       58.47      7.73 o
   5   8  19      201.86      191.46     13.26 o
  -5   9  19       40.07       55.55     18.12 o
  -4   9  19       49.90       48.17      9.04 o
  -3   9  19      463.56      434.37     15.30 o
  -2   9  19       57.34       39.71      6.41 o
  -1   9  19      187.02      150.33      9.18 o
   0   9  19        4.71        6.56      4.32 o
   1   9  19      163.48      162.69      7.49 o
   2   9  19       63.51       49.65      5.89 o
   3   9  19      319.84      305.59     11.95 o
   4   9  19       11.19        5.79      6.08 o
   5   9  19       15.29        4.42      8.84 o
  -5  10  19      191.79      216.90     21.27 o
  -4  10  19       15.11       17.56      7.44 o
  -3  10  19      101.89      111.26     10.25 o
  -2  10  19      106.46      111.96      8.72 o
  -1  10  19      132.39      105.59      7.20 o
   0  10  19        2.40        0.29      3.94 o
   1  10  19      450.46      402.13     12.56 o
   2  10  19      114.68      133.90      9.03 o
   3  10  19       57.36       57.66      7.54 o
   4  10  19       58.96       66.08      9.50 o
   5  10  19       77.34       80.28     13.57 o
  -5  11  19      109.66      124.10     21.88 o
  -4  11  19      137.12      183.86     17.05 o
  -3  11  19       39.70       31.79      7.53 o
  -2  11  19        1.24        2.90      3.60 o
  -1  11  19      518.09      512.76     13.96 o
   0  11  19      319.48      333.98     11.01 o
   1  11  19      118.72      132.70     11.05 o
   2  11  19      160.88      178.12     11.89 o
   3  11  19      181.07      162.89     10.48 o
   4  11  19       41.42       36.81      8.39 o
   5  11  19      307.18      332.28     22.97 o
  -5  12  19        5.84       -3.23     12.92 o
  -4  12  19       16.22       23.81      9.45 o
  -3  12  19      279.55      312.74     15.19 o
  -2  12  19      383.78      356.98     20.55 o
  -1  12  19       72.86       81.91      8.65 o
   0  12  19      195.44      206.21     11.46 o
   1  12  19      193.18      193.91     10.20 o
   2  12  19       83.07       64.49      7.99 o
   3  12  19      334.69      336.08     14.00 o
   4  12  19      262.31      278.34     15.83 o
  -4  13  19      176.95      180.25     28.22 o
  -3  13  19       34.58       45.80      8.08 o
  -2  13  19       36.38       37.01      8.41 o
  -1  13  19       11.34        6.09      5.75 o
   0  13  19      124.98      105.38     13.52 o
   1  13  19       62.91       54.47      7.14 o
   2  13  19      193.49      157.38     11.30 o
   3  13  19        6.83        5.89      5.63 o
   4  13  19        0.20       11.90      7.16 o
  -4  14  19       10.14       45.98     34.16 o
  -3  14  19       54.66      114.89     19.25 o
  -2  14  19       52.19       44.38     11.32 o
  -1  14  19        1.23        2.37      5.48 o
   0  14  19        2.20        2.10      6.19 o
   1  14  19       85.35      109.69      9.14 o
   2  14  19       44.85       41.20      7.88 o
   3  14  19       35.68       44.01      7.74 o
  -3  15  19       12.86       42.71      8.70 o
  -2  15  19      116.68      147.88     10.66 o
  -1  15  19      171.19      205.48     13.58 o
   0  15  19       72.62       94.10     10.80 o
   1  15  19       42.10       40.62      7.29 o
   2  15  19       37.67       52.50      9.35 o
   3  15  19       62.45       72.12      9.69 o
  -2  16  19        8.36       20.85     12.95 o
  -1  16  19       11.55       12.42      7.14 o
   0  16  19      272.56      316.73     16.71 o
   1  16  19      123.59      157.34     10.26 o
   2  16  19      289.66      386.19     23.77 o
  -1  17  19       56.86       65.58      9.98 o
   0  17  19       56.26       75.34     16.49 o
   1  17  19       41.22       41.93     10.56 o
  -6   0  20     2400.47     2374.20     78.78 o
  -5   0  20     2982.56     2917.68     85.01 o
  -4   0  20      450.02      449.04     31.21 o
  -3   0  20      715.53      695.97     35.40 o
  -2   0  20    10107.14     9766.83    133.11 o
  -1   0  20    10035.17     9617.05    117.43 o
   0   0  20     4159.38     4074.45     62.53 o
   1   0  20     2165.93     2125.46     26.58 o
   2   0  20     2920.09     2874.55     37.32 o
   3   0  20     3281.30     3329.91     54.77 o
   4   0  20     6564.64     6549.08    102.80 o
   5   0  20     3909.99     4019.38     77.77 o
   6   0  20      234.25      227.60     35.15 o
  -6   1  20     1098.34     1049.52     35.67 o
  -5   1  20      861.17      891.56     31.33 o
  -4   1  20     6443.13     6231.42     93.24 o
  -3   1  20     3844.45     3725.51     63.77 o
  -2   1  20      765.51      761.62     18.83 o
  -1   1  20       83.73       73.96      7.27 o
   0   1  20     6600.54     6398.05     45.00 o
   1   1  20     3718.57     3781.93     28.66 o
   2   1  20     7711.27     7769.49     51.11 o
   3   1  20     2293.84     2320.22     24.75 o
   4   1  20       24.62       21.01      5.76 o
   5   1  20      232.23      226.05     13.76 o
   6   1  20     3198.04     3118.37     66.30 o
  -6   2  20     3007.47     2962.06     63.36 o
  -5   2  20       62.38       76.13     11.68 o
  -4   2  20       33.64       51.83     10.05 o
  -3   2  20       32.02       27.94      8.32 o
  -2   2  20     6252.64     5881.09     58.86 o
  -1   2  20       20.26       30.20      4.48 o
   0   2  20     5668.93     5426.30     38.94 o
   1   2  20       48.86       52.14      4.29 o
   2   2  20      434.88      426.20      9.17 o
   3   2  20        3.33       -3.59      3.73 o
   4   2  20     4872.23     4856.31     55.67 o
   5   2  20       44.14       53.66      8.40 o
   6   2  20      821.20      823.33     36.73 o
  -6   3  20       70.73      142.09     22.91 o
  -5   3  20      680.19      681.40     27.21 o
  -4   3  20     3248.14     3112.54     59.64 o
  -3   3  20     1256.59     1190.89     33.14 o
  -2   3  20     1939.60     1868.37     27.16 o
  -1   3  20       23.83       24.43      4.36 o
   0   3  20     1032.08      980.18     13.13 o
   1   3  20     1624.64     1571.81     18.15 o
   2   3  20     4244.57     4161.32     39.24 o
   3   3  20      521.56      506.51     12.30 o
   4   3  20      370.91      375.64     14.46 o
   5   3  20      172.99      180.46     13.31 o
   6   3  20      877.86      855.78     31.14 o
  -6   4  20      773.50      797.47     35.99 o
  -5   4  20      369.47      419.48     22.38 o
  -4   4  20      134.70      155.52     20.83 o
  -3   4  20      428.75      400.33     20.48 o
  -2   4  20      715.27      676.67     15.99 o
  -1   4  20     1703.09     1632.98     20.70 o
   0   4  20     1429.11     1371.95     15.80 o
   1   4  20       61.29       67.97      4.77 o
   2   4  20        7.98        5.95      3.66 o
   3   4  20     1076.02     1054.91     19.15 o
   4   4  20      602.73      579.72     16.95 o
   5   4  20      531.07      543.86     19.18 o
   6   4  20      293.08      346.68     22.27 o
  -6   5  20        0.82       14.15     17.39 o
  -5   5  20       40.85       58.55     16.48 o
  -4   5  20      132.34      148.01     14.72 o
  -3   5  20        4.70        1.04      4.88 o
  -2   5  20       84.02       80.98      7.66 o
  -1   5  20      196.98      188.17      7.73 o
   0   5  20       47.29       35.66      4.11 o
   1   5  20       53.91       70.91      4.92 o
   2   5  20      151.31      141.74      7.85 o
   3   5  20       75.74       68.92      6.83 o
   4   5  20        5.29       -0.27      5.15 o
   5   5  20      224.50      211.94     13.81 o
   6   5  20       56.98       81.76     13.32 o
  -6   6  20       61.04       52.64     17.54 o
  -5   6  20      618.70      617.44     25.97 o
  -4   6  20        4.91       16.95      9.43 o
  -3   6  20        0.36       15.34      5.39 o
  -2   6  20       75.14       65.41      7.80 o
  -1   6  20     1480.30     1255.50     19.57 o
   0   6  20       53.57       42.76      4.31 o
   1   6  20     1104.23     1074.26     14.78 o
   2   6  20       41.80       43.75      5.68 o
   3   6  20       64.79       51.59      6.30 o
   4   6  20      136.71      138.15     11.06 o
   5   6  20      623.80      631.36     21.00 o
   6   6  20        7.02       26.32     12.33 o
  -6   7  20        0.00       10.85     11.34 o
  -5   7  20      234.79      235.71     20.69 o
  -4   7  20      270.59      252.64     18.08 o
  -3   7  20     1828.78     1667.33     29.30 o
  -2   7  20      124.90      111.36      9.32 o
  -1   7  20      275.57      310.42     10.30 o
   0   7  20      157.94      145.96      6.56 o
   1   7  20     1181.59      968.50     16.73 o
   2   7  20      421.72      362.27     11.91 o
   3   7  20     1296.24     1233.03     22.53 o
   4   7  20        0.09        2.57      5.20 o
   5   7  20        5.72       16.68      9.77 o
  -5   8  20      275.21      242.09     21.98 o
  -4   8  20       41.99       37.13     11.32 o
  -3   8  20        8.58       -1.84      7.94 o
  -2   8  20      442.43      411.55     13.49 o
  -1   8  20      552.78      441.82     11.99 o
   0   8  20      415.99      333.57      9.65 o
   1   8  20      203.87      210.04      9.66 o
   2   8  20       62.08       60.79      6.41 o
   3   8  20      166.24      134.29      9.07 o
   4   8  20      658.01      551.82     17.94 o
   5   8  20      290.40      271.83     25.06 o
  -5   9  20       10.13        3.60     10.43 o
  -4   9  20      461.12      429.36     19.40 o
  -3   9  20        1.23        8.50      6.46 o
  -2   9  20       94.22       66.48      7.61 o
  -1   9  20       10.35        1.01      4.09 o
   0   9  20      245.22      215.52      9.37 o
   1   9  20        1.28       -5.49      4.30 o
   2   9  20      407.51      360.90     11.34 o
   3   9  20        6.10        8.77      5.22 o
   4   9  20        0.95       -1.52      5.63 o
   5   9  20       12.13       12.96      9.74 o
  -5  10  20       39.13       25.93     13.26 o
  -4  10  20        3.68        9.31      8.51 o
  -3  10  20       13.16       10.58      5.85 o
  -2  10  20      240.25      220.10     10.88 o
  -1  10  20       65.39       87.84      7.35 o
   0  10  20       90.49       73.48      7.22 o
   1  10  20       69.99       63.73      7.08 o
   2  10  20       50.38       28.86      5.01 o
   3  10  20        6.98        4.40      5.07 o
   4  10  20      144.08      138.38     12.02 o
   5  10  20       27.14       25.27     11.14 o
  -5  11  20        2.97       -0.92     10.29 o
  -4  11  20       52.41       76.20     10.33 o
  -3  11  20        3.31       17.94      8.54 o
  -2  11  20       14.54       11.59      9.17 o
  -1  11  20        5.82       12.69      5.17 o
   0  11  20       44.11       37.50      6.09 o
   1  11  20        8.31       12.48      5.33 o
   2  11  20       98.13       99.48      8.66 o
   3  11  20        6.58       23.82      6.01 o
   4  11  20       11.96        9.60      8.28 o
  -4  12  20       11.30       16.96     12.49 o
  -3  12  20        6.90       23.53      6.84 o
  -2  12  20        5.29       18.64      8.97 o
  -1  12  20        4.28        1.24      5.59 o
   0  12  20       76.42       95.72      8.98 o
   1  12  20       11.76        6.91      5.01 o
   2  12  20       17.08       25.90      7.15 o
   3  12  20        5.86        7.71      5.93 o
   4  12  20       30.26       38.44      8.74 o
  -4  13  20        5.19        3.97      9.03 o
  -3  13  20        8.03        2.28     17.32 o
  -2  13  20        7.35       14.43      6.95 o
  -1  13  20       45.10       46.05      7.01 o
   0  13  20        5.27        4.37      6.11 o
   1  13  20       10.13       14.48      7.15 o
   2  13  20        7.92        9.37      6.21 o
   3  13  20        1.60       -1.86      6.87 o
   4  13  20       19.36       18.95      7.90 o
  -3  14  20       49.83       68.01     17.37 o
  -2  14  20       18.02       10.73      9.21 o
  -1  14  20       30.47       36.29      7.20 o
   0  14  20       32.31       34.87      8.16 o
   1  14  20        3.45        1.05      5.84 o
   2  14  20        0.30        0.65      6.24 o
   3  14  20       22.30       25.14      7.28 o
  -3  15  20       19.30       31.37      7.92 o
  -2  15  20       37.63       36.67     11.17 o
  -1  15  20        1.95       -0.42      6.28 o
   0  15  20        4.09        7.02      7.01 o
   1  15  20       25.64       14.40      6.61 o
   2  15  20       79.80      112.36     11.90 o
  -2  16  20        7.64       11.42     12.06 o
  -1  16  20        8.81        6.65      7.32 o
   0  16  20        0.57       19.34      7.55 o
   1  16  20        0.03        2.68      8.02 o
  -6   1  21        4.51       57.85     32.61 o
  -5   1  21        0.28       19.88     15.53 o
  -4   1  21       76.77       80.75     12.13 o
  -3   1  21       12.71        8.59      7.01 o
  -2   1  21        5.77        9.52      4.89 o
  -1   1  21        4.85        4.21      4.18 o
   0   1  21       57.34      106.68      6.07 o
   1   1  21      173.66      197.55      7.41 o
   2   1  21       41.73       42.61      5.49 o
   3   1  21      126.98      133.82      6.44 o
   4   1  21        0.03       -4.12      4.42 o
   5   1  21       18.50       20.59      6.51 o
   6   1  21       11.16       10.06     13.37 o
  -6   2  21       61.58      100.54     32.36 o
  -5   2  21        4.90       19.41     12.16 o
  -4   2  21        1.69       18.18      7.52 o
  -3   2  21        2.67        2.80      6.60 o
  -2   2  21       55.04       51.79      6.77 o
  -1   2  21       81.58       77.12      5.68 o
   0   2  21       30.71       57.86      4.63 o
   1   2  21       15.04       11.01      3.69 o
   2   2  21       10.22       10.68      4.02 o
   3   2  21       92.02      107.13      7.40 o
   4   2  21       11.87       16.04      5.70 o
   5   2  21      210.42      208.05     15.11 o
   6   2  21        0.34       28.82     15.11 o
  -6   3  21       17.09       18.29      9.97 o
  -5   3  21        0.45       28.51     13.05 o
  -4   3  21        0.34       -6.00      7.82 o
  -3   3  21        2.35       -4.30      5.96 o
  -2   3  21        7.43       17.71      5.55 o
  -1   3  21        0.65       -1.41      3.41 o
   0   3  21        0.45        0.21      2.96 o
   1   3  21        2.04       -0.17      3.03 o
   2   3  21        2.58        4.92      3.80 o
   3   3  21       18.01       18.69      4.99 o
   4   3  21       13.17       18.14      6.52 o
   5   3  21        1.67       -0.89      8.24 o
   6   3  21        2.69        7.39     12.16 o
  -6   4  21        0.70        6.53     14.77 o
  -5   4  21        0.40       13.57     14.27 o
  -4   4  21       24.31       32.53      8.44 o
  -3   4  21        4.09       -2.42      4.81 o
  -2   4  21        7.56        6.37      4.76 o
  -1   4  21        9.39       12.47      3.94 o
   0   4  21        0.52        3.93      2.99 o
   1   4  21       10.49       -0.02      3.48 o
   2   4  21        5.47        6.58      4.09 o
   3   4  21       59.17       66.03      6.78 o
   4   4  21        0.01        1.07      4.92 o
   5   4  21        6.72        6.32      6.18 o
  -6   5  21        0.07       29.50     23.23 o
  -5   5  21       35.91       37.81     19.28 o
  -4   5  21       45.22       52.97     11.17 o
  -3   5  21       39.02       25.61      6.21 o
  -2   5  21       20.73       16.70      6.04 o
  -1   5  21       21.07       20.32      4.48 o
   0   5  21       78.34       69.03      4.93 o
   1   5  21        6.77        8.65      3.68 o
   2   5  21       77.28       76.17      6.66 o
   3   5  21        2.94       -4.16      4.46 o
   4   5  21       27.62       28.15      6.72 o
   5   5  21        7.51       22.63      7.21 o
  -5   6  21       24.62       34.52     11.26 o
  -4   6  21       23.60       26.89      8.52 o
  -3   6  21       43.46       28.93      6.62 o
  -2   6  21      537.92      532.62     20.25 o
  -1   6  21       96.31      101.08      7.77 o
   0   6  21      178.79      204.24      7.63 o
   1   6  21        6.88        6.10      4.41 o
   2   6  21      167.30      158.83      8.36 o
   3   6  21       54.82       47.52      6.59 o
   4   6  21      252.85      272.67     13.28 o
   5   6  21       35.60       38.51      9.41 o
  -5   7  21      102.81      143.50     27.44 o
  -4   7  21      496.31      526.96     24.46 o
  -3   7  21       22.11       33.88      6.76 o
  -2   7  21        0.08       -3.10      4.85 o
  -1   7  21      139.03      122.49      7.14 o
   0   7  21      537.08      476.73     10.60 o
   1   7  21      284.80      260.30     10.60 o
   2   7  21      280.32      283.60     10.48 o
   3   7  21       16.50       15.17      5.50 o
   4   7  21       43.59       52.63      8.22 o
   5   7  21       88.91      127.28     15.79 o
  -5   8  21       94.32       86.06     19.01 o
  -4   8  21      114.75      116.03     11.01 o
  -3   8  21      335.05      340.04     13.21 o
  -2   8  21      302.42      294.97     15.89 o
  -1   8  21       81.54       78.83      6.24 o
   0   8  21       10.61        1.55      4.07 o
   1   8  21      172.73      167.17      9.21 o
   2   8  21      137.98      110.85      7.91 o
   3   8  21      299.51      287.79     12.05 o
   4   8  21       60.82       47.28      8.03 o
   5   8  21       14.85       18.28      8.67 o
  -5   9  21      180.30      167.34     25.07 o
  -4   9  21        0.06       18.60      8.13 o
  -3   9  21        9.13       25.39      6.33 o
  -2   9  21       13.22       16.14      5.90 o
  -1   9  21      473.79      459.38     11.75 o
   0   9  21       14.00        4.05      4.20 o
   1   9  21      245.24      207.93     15.03 o
   2   9  21        0.00       -1.50      4.47 o
   3   9  21       56.65       43.66      6.84 o
   4   9  21       12.45       -2.67      5.79 o
   5   9  21      177.69      203.69     19.00 o
  -5  10  21        4.68       -5.91      8.98 o
  -4  10  21        9.10        9.16     12.48 o
  -3  10  21      328.67      326.21     15.50 o
  -2  10  21       36.46       48.32      8.13 o
  -1  10  21      143.71      120.41      7.84 o
   0  10  21        0.01        1.62      4.52 o
   1  10  21      130.11      159.54     10.60 o
   2  10  21        4.31       -1.86      4.27 o
   3  10  21      228.78      236.55     11.56 o
   4  10  21        4.41        9.20      8.74 o
  -4  11  21       12.62       11.73      8.74 o
  -3  11  21      119.78      122.01     10.32 o
  -2  11  21        8.30        9.09      8.43 o
  -1  11  21       77.53       95.15      8.11 o
   0  11  21        0.04       -3.02      5.14 o
   1  11  21      251.64      229.26     10.56 o
   2  11  21       32.89       32.27      7.04 o
   3  11  21        0.92        1.24      5.29 o
   4  11  21        8.20        6.05      6.82 o
  -4  12  21       17.55        4.64     14.37 o
  -3  12  21       18.27       22.78      8.77 o
  -2  12  21       63.55       61.65     10.01 o
  -1  12  21      197.88      183.35     10.47 o
   0  12  21       13.93        9.26      6.14 o
   1  12  21       30.78       14.11      6.29 o
   2  12  21       34.28       40.51      8.01 o
   3  12  21       55.93       50.52      8.04 o
   4  12  21       45.69       32.13      8.77 o
  -3  13  21      178.04      192.92     13.52 o
  -2  13  21       51.85       64.29     10.36 o
  -1  13  21      103.74      116.86      9.23 o
   0  13  21      176.37      163.15     11.65 o
   1  13  21       54.87       41.00      6.86 o
   2  13  21        1.55        5.19      6.37 o
   3  13  21      229.60      260.37     13.47 o
  -3  14  21       87.86      136.78     12.80 o
  -2  14  21       11.65       10.82      9.37 o
  -1  14  21      197.99      235.35     13.56 o
   0  14  21       59.80       61.16      9.82 o
   1  14  21      503.72      565.96     17.01 o
   2  14  21       59.92       52.25      8.70 o
  -2  15  21        4.00        8.66     12.29 o
  -1  15  21      405.66      502.13     19.95 o
   0  15  21       65.28       79.67     10.81 o
   1  15  21       76.92       83.34     19.97 o
   2  15  21       90.17      106.21     11.83 o
   0  16  21        8.84       19.92      8.49 o
  -6   0  22       94.07      118.74     32.29 o
  -5   0  22      236.38      282.34     31.67 o
  -4   0  22       56.68       82.38     23.97 o
  -3   0  22      396.18      407.30     41.36 o
  -2   0  22       21.97       19.25      7.89 o
  -1   0  22        0.07       -8.40      4.20 o
   0   0  22       89.22       81.22      7.05 o
   1   0  22      268.84      302.99     12.57 o
   2   0  22        2.03        8.74      6.20 o
   3   0  22       54.72       58.70      9.13 o
   4   0  22        0.89       -0.29      6.46 o
   5   0  22        7.25        1.92      8.46 o
  -6   1  22       53.70       48.51     17.29 o
  -5   1  22       25.92       43.87     13.66 o
  -4   1  22        1.14        7.22      6.78 o
  -3   1  22       13.06       11.66      7.05 o
  -2   1  22       54.45       45.89      6.75 o
  -1   1  22      111.00      107.27      6.07 o
   0   1  22       14.35       19.73      3.62 o
   1   1  22       40.93       37.03      4.71 o
   2   1  22        0.64        0.95      4.00 o
   3   1  22        2.03        3.24      3.49 o
   4   1  22        6.31        4.15      5.01 o
   5   1  22        0.74        5.17      5.94 o
  -6   2  22        8.12        9.93     11.66 o
  -5   2  22       78.10       75.09     21.62 o
  -4   2  22       93.58       99.17     12.97 o
  -3   2  22       75.11       72.78     10.97 o
  -2   2  22      181.68      178.90      9.95 o
  -1   2  22       63.93       63.79      5.46 o
   0   2  22        5.24        9.68      3.33 o
   1   2  22      169.68      162.82      7.16 o
   2   2  22       84.80       76.47      6.53 o
   3   2  22        0.03       -7.26      3.63 o
   4   2  22       46.00       46.47      7.29 o
   5   2  22       67.85       61.73      8.22 o
  -5   3  22      134.60      124.27     22.55 o
  -4   3  22      128.14      142.97     15.02 o
  -3   3  22      211.36      200.17     16.51 o
  -2   3  22       17.05        7.22      5.36 o
  -1   3  22      480.39      420.01     12.53 o
   0   3  22      246.02      228.01      7.48 o
   1   3  22        4.77        9.75      3.22 o
   2   3  22       41.05       40.77      5.67 o
   3   3  22      309.15      289.32     12.45 o
   4   3  22       45.96       53.76      7.69 o
   5   3  22       40.24       55.67      7.96 o
  -5   4  22       66.87       87.43     16.06 o
  -4   4  22       86.33      106.01     19.20 o
  -3   4  22      111.17       90.90      8.37 o
  -2   4  22       53.96       37.19      7.52 o
  -1   4  22       27.65       28.57      4.71 o
   0   4  22       15.71        7.39      3.69 o
   1   4  22      171.37      155.78      7.42 o
   2   4  22       87.90       73.69      7.15 o
   3   4  22       15.46       10.08      5.09 o
   4   4  22        0.27       10.51      5.78 o
   5   4  22       30.35       28.07      7.81 o
  -5   5  22       10.20       30.82     12.80 o
  -4   5  22       41.69       65.63     11.67 o
  -3   5  22        3.44        3.64      4.83 o
  -2   5  22      120.99      104.51      8.42 o
  -1   5  22       11.63       13.18      6.13 o
   0   5  22       11.48        1.91      3.59 o
   1   5  22        0.14        6.62      3.89 o
   2   5  22       80.36       59.00      6.59 o
   3   5  22        1.13        2.80      4.74 o
   4   5  22       87.20       86.91      9.33 o
   5   5  22        6.18        7.04      9.18 o
  -5   6  22       22.26       27.28     13.42 o
  -4   6  22       27.09       28.83      7.02 o
  -3   6  22       93.12      111.32     10.72 o
  -2   6  22       18.42       12.47      5.95 o
  -1   6  22        0.07        4.51      3.84 o
   0   6  22      125.94      103.65      6.15 o
   1   6  22       33.02       34.52      6.97 o
   2   6  22       26.46       18.36      5.51 o
   3   6  22        0.03       -0.73      4.58 o
   4   6  22       19.69       20.09      6.54 o
   5   6  22        5.93       18.54      7.98 o
  -5   7  22       26.04       11.39     12.79 o
  -4   7  22       11.06       14.15      7.77 o
  -3   7  22       18.42       24.55      8.48 o
  -2   7  22        5.98       -4.73      5.02 o
  -1   7  22        5.51        3.93      3.97 o
   0   7  22        4.05        3.33      3.75 o
   1   7  22        0.05        1.16      4.89 o
   2   7  22       15.34        8.75      4.85 o
   3   7  22        8.57       11.40      5.32 o
   4   7  22        0.08       -2.47      5.27 o
   5   7  22        4.68       32.65     10.59 o
  -5   8  22      142.71      105.53     20.82 o
  -4   8  22       18.82       18.57      6.72 o
  -3   8  22      125.58      124.15      9.49 o
  -2   8  22       11.25        6.11      6.80 o
  -1   8  22       24.77       37.71      5.24 o
   0   8  22       16.22       20.34      4.90 o
   1   8  22      258.54      244.83     10.73 o
   2   8  22       75.50       71.48     12.40 o
   3   8  22       19.23       12.49      5.47 o
   4   8  22       20.31        6.19      8.31 o
  -4   9  22        0.73        7.66      7.63 o
  -3   9  22      161.65      168.32     10.69 o
  -2   9  22       80.57      100.69      9.58 o
  -1   9  22      518.57      472.60     12.75 o
   0   9  22       66.81       58.60      7.08 o
   1   9  22        4.83        3.71      5.12 o
   2   9  22        5.51        6.64      5.01 o
   3   9  22      277.29      266.59     12.07 o
   4   9  22      118.55       83.85     10.48 o
  -4  10  22        5.26        7.31      8.56 o
  -3  10  22      236.13      213.65     12.53 o
  -2  10  22       14.84       18.11      8.60 o
  -1  10  22       10.39        9.10      4.84 o
   0  10  22       65.74       70.95      8.44 o
   1  10  22      373.58      339.86     12.56 o
   2  10  22       12.05        7.88      7.20 o
   3  10  22       50.06       34.27      6.62 o
   4  10  22        8.31        7.86      7.86 o
  -4  11  22      104.88      162.30     28.42 o
  -3  11  22       14.41        9.71      6.41 o
  -2  11  22        4.83       16.04      7.31 o
  -1  11  22      195.25      179.68     10.11 o
   0  11  22      279.74      284.10     13.25 o
   1  11  22       41.37       33.41      6.57 o
   2  11  22      138.79      146.32     10.59 o
   3  11  22      102.49       84.27      9.19 o
   4  11  22       25.45       32.19     12.86 o
  -3  12  22       63.24       58.57      9.43 o
  -2  12  22      473.74      519.05     24.67 o
  -1  12  22       41.68       55.07      8.25 o
   0  12  22        0.49        8.49      6.16 o
   1  12  22       45.90       51.50      7.36 o
   2  12  22      553.95      565.31     19.05 o
   3  12  22      139.25      141.18     11.49 o
  -3  13  22       23.53       24.85      8.20 o
  -2  13  22      237.27      275.12     16.73 o
  -1  13  22        7.31        7.42      5.78 o
   0  13  22      486.71      516.00     18.33 o
   1  13  22       84.15       95.10      8.61 o
   2  13  22        0.83        2.16      6.52 o
   3  13  22        6.51       10.22      6.96 o
  -2  14  22       14.70        0.81     16.67 o
  -1  14  22        0.77        1.44      6.40 o
   0  14  22      213.74      208.72     14.43 o
   1  14  22       19.64       10.85      6.66 o
   2  14  22      172.12      174.04     13.43 o
  -1  15  22       79.44      111.37     14.23 o
   0  15  22        8.81        8.09      7.40 o
   1  15  22      214.13      274.45     15.56 o
  -5   1  23        4.03       24.57     12.55 o
  -4   1  23        0.84        1.81      6.87 o
  -3   1  23      152.32      175.21     16.06 o
  -2   1  23      201.62      197.84      9.71 o
  -1   1  23      256.95      234.81      8.40 o
   0   1  23      218.55      210.40      7.96 o
   1   1  23        0.66        0.84      3.49 o
   2   1  23       15.92       15.02      4.83 o
   3   1  23      222.69      226.14     10.16 o
   4   1  23      144.29      143.01     10.49 o
   5   1  23       53.53       47.58      9.34 o
  -5   2  23      175.80      191.49     19.04 o
  -4   2  23      364.58      387.39     22.30 o
  -3   2  23      171.80      164.18     15.62 o
  -2   2  23      331.61      319.11     11.61 o
  -1   2  23       36.72       45.10      6.38 o
   0   2  23       93.73       94.96      6.01 o
   1   2  23      323.68      316.93     10.08 o
   2   2  23      577.01      545.92     17.44 o
   3   2  23       36.18       38.61      6.21 o
   4   2  23       69.06       71.77      8.30 o
   5   2  23      104.57      115.01     10.75 o
  -5   3  23       54.56       75.13     17.57 o
  -4   3  23      239.93      233.80     18.79 o
  -3   3  23        6.57       11.87     10.92 o
  -2   3  23      118.00      114.33      9.02 o
  -1   3  23       37.50       25.26      4.76 o
   0   3  23      730.02      696.04     12.96 o
   1   3  23       50.59       37.49      5.07 o
   2   3  23      131.25      124.63      7.78 o
   3   3  23        1.46        4.46      4.64 o
   4   3  23      120.14      131.98     10.46 o
   5   3  23        0.31        8.07      7.37 o
  -5   4  23       92.33       99.11     21.60 o
  -4   4  23       74.87       85.61     15.53 o
  -3   4  23       35.55       25.30      7.01 o
  -2   4  23      353.07      326.88     13.12 o
  -1   4  23      534.17      455.07     11.40 o
   0   4  23       44.94       31.18      4.62 o
   1   4  23      249.81      248.14      9.14 o
   2   4  23      139.33      134.88      8.55 o
   3   4  23       22.00       17.38      5.51 o
   4   4  23      255.12      245.25     18.33 o
   5   4  23      156.07      140.17     15.47 o
  -5   5  23      250.31      219.87     45.78 o
  -4   5  23       40.95       19.88      7.55 o
  -3   5  23      661.27      634.87     18.95 o
  -2   5  23        1.01       -4.88      4.92 o
  -1   5  23       27.27       41.20      5.19 o
   0   5  23       19.39        3.50      3.75 o
   1   5  23      614.76      532.86     13.60 o
   2   5  23       32.56       33.89      6.08 o
   3   5  23      482.25      486.67     14.87 o
   4   5  23        0.04        8.55      5.96 o
   5   5  23        4.46       20.06     11.85 o
  -5   6  23       82.87       90.35     23.93 o
  -4   6  23        2.60        5.28      6.03 o
  -3   6  23      181.69      167.82     12.31 o
  -2   6  23        0.05       -0.48      5.27 o
  -1   6  23      674.85      650.05     13.74 o
   0   6  23        3.14        5.12      3.84 o
   1   6  23       29.59       33.93      6.31 o
   2   6  23        1.87        2.71      4.58 o
   3   6  23      413.61      391.54     13.74 o
   4   6  23        3.87        5.59      5.86 o
  -5   7  23      142.50      111.24     24.10 o
  -4   7  23        4.34        9.46      6.44 o
  -3   7  23       37.37       32.68     12.27 o
  -2   7  23       10.14       15.01      5.86 o
  -1   7  23      174.50      156.74      7.99 o
   0   7  23       38.30       41.45      5.38 o
   1   7  23      409.73      374.67     12.87 o
   2   7  23        0.01       -1.28      5.36 o
   3   7  23        2.33        0.57      5.11 o
   4   7  23       30.24       25.39      7.29 o
  -4   8  23        5.03       10.52     10.21 o
  -3   8  23       78.26       78.42      8.61 o
  -2   8  23      113.31      136.25      9.98 o
  -1   8  23       12.44       12.84      4.52 o
   0   8  23       26.96       29.69      6.21 o
   1   8  23       67.41       36.64      6.32 o
   2   8  23       58.84       60.56      6.98 o
   3   8  23      125.36      108.81      9.04 o
   4   8  23       85.02       87.57     10.24 o
  -4   9  23       39.66       22.22      9.74 o
  -3   9  23       11.03       14.44      5.71 o
  -2   9  23       40.14       28.02      7.23 o
  -1   9  23        0.54        6.26      4.31 o
   0   9  23        9.83       16.22      5.83 o
   1   9  23        9.79        3.99      5.17 o
   2   9  23       94.77       95.55      7.86 o
   3   9  23        2.36       -7.51      4.99 o
   4   9  23       20.83       21.24      8.55 o
  -4  10  23      103.69       73.82     10.17 o
  -3  10  23      144.14      151.03     11.49 o
  -2  10  23      117.78      113.67     10.37 o
  -1  10  23       54.25       65.78      6.73 o
   0  10  23       18.38       11.79      6.43 o
   1  10  23       49.76       52.94      7.18 o
   2  10  23      206.59      201.25     12.03 o
   3  10  23      138.88      127.42     10.36 o
  -3  11  23        5.56        8.50      9.10 o
  -2  11  23       79.14       61.85     13.30 o
  -1  11  23      180.05      190.86     10.42 o
   0  11  23      735.82      792.58     20.81 o
   1  11  23      145.58      157.63     11.70 o
   2  11  23      161.14      210.72     12.31 o
   3  11  23        6.74       12.72      6.87 o
  -3  12  23       66.27       62.73     10.52 o
  -2  12  23      432.36      505.09     21.19 o
  -1  12  23        9.04       10.75      5.83 o
   0  12  23       11.52       13.64      6.55 o
   1  12  23       49.33       51.39      7.43 o
   2  12  23      308.71      326.53     15.86 o
  -2  13  23        9.43       31.73     11.26 o
  -1  13  23        3.15        8.24      7.36 o
   0  13  23       71.60       71.42      9.87 o
   1  13  23        9.99       12.76      6.47 o
   2  13  23       24.74        7.98      7.06 o
  -1  14  23       80.16      118.48     11.96 o
   0  14  23       25.61       25.49     10.54 o
   1  14  23        9.75       18.48      7.94 o
  -5   0  24       62.05       75.77     28.32 o
  -4   0  24        1.86       18.92     17.51 o
  -3   0  24       70.70       84.52     18.03 o
  -2   0  24       50.12       41.03      8.94 o
  -1   0  24      372.40      380.03     17.74 o
   0   0  24       29.06       17.94      5.73 o
   1   0  24       81.77       74.37      8.18 o
   2   0  24        2.78        6.03      6.27 o
   3   0  24       23.85       19.72      6.49 o
   4   0  24       43.84       38.04     11.15 o
   5   0  24       78.69       62.51     15.16 o
  -5   1  24       48.81       58.04     13.97 o
  -4   1  24       27.96       34.19     13.12 o
  -3   1  24      103.34      104.57     18.90 o
  -2   1  24       11.17       13.47      5.16 o
  -1   1  24        5.76       10.12      5.08 o
   0   1  24        1.91       -0.22      3.52 o
   1   1  24       55.97       74.43      5.80 o
   2   1  24       21.55       10.33      4.62 o
   3   1  24       81.80       88.22      7.49 o
   4   1  24        2.23        5.90      5.37 o
   5   1  24       27.17       21.53      9.11 o
  -5   2  24        0.19       16.49     16.65 o
  -4   2  24        6.94       10.45      7.43 o
  -3   2  24       19.19       26.59      8.57 o
  -2   2  24       14.06        9.80      5.09 o
  -1   2  24       14.83       17.93      5.19 o
   0   2  24        2.44        8.91      3.65 o
   1   2  24       15.39       18.81      4.77 o
   2   2  24        8.47        9.40      4.56 o
   3   2  24       73.35       73.69      7.80 o
   4   2  24        6.38        1.20      6.11 o
   5   2  24        1.71        1.71      8.78 o
  -5   3  24       42.51       54.56     14.84 o
  -4   3  24       34.13       34.89      9.35 o
  -3   3  24      128.23      156.87     20.39 o
  -2   3  24        8.48        7.11      5.31 o
  -1   3  24        0.29       -0.72      3.61 o
   0   3  24       51.12       60.59      5.53 o
   1   3  24      181.88      164.06      8.02 o
   2   3  24        1.58        6.58      4.47 o
   3   3  24       62.15       72.89      7.93 o
   4   3  24       19.69       14.07      6.55 o
  -5   4  24       87.16       71.71     15.50 o
  -4   4  24       20.38       22.53      8.60 o
  -3   4  24        4.26       -1.47      5.73 o
  -2   4  24       24.14       26.51      5.95 o
  -1   4  24      200.38      186.35      8.30 o
   0   4  24       13.76       10.08      3.90 o
   1   4  24      220.67      206.31      9.51 o
   2   4  24       46.69       55.03      6.79 o
   3   4  24        0.11       -4.76      4.99 o
   4   4  24        0.11       18.71     12.10 o
  -4   5  24        0.55       -1.49      9.51 o
  -3   5  24      115.03       99.92     10.15 o
  -2   5  24       12.90       16.46      5.69 o
  -1   5  24      254.06      244.23     10.72 o
   0   5  24       22.50       25.98      4.53 o
   1   5  24        0.32        1.24      4.90 o
   2   5  24        0.47        6.15      4.94 o
   3   5  24      228.61      232.48     12.11 o
   4   5  24       12.37       10.25      6.43 o
  -4   6  24        1.23       -2.64     10.02 o
  -3   6  24       77.64       72.95      9.03 o
  -2   6  24        2.47       15.15      5.80 o
  -1   6  24       16.37        9.93      4.36 o
   0   6  24       26.25       37.53      4.93 o
   1   6  24      186.71      181.14      9.84 o
   2   6  24        0.02        1.50      4.86 o
   3   6  24       49.69       55.05      7.73 o
   4   6  24       44.15       55.12      9.48 o
  -4   7  24       18.59       11.73      7.92 o
  -3   7  24        4.07       13.09      6.07 o
  -2   7  24       95.13      116.35      9.60 o
  -1   7  24        6.96        7.89      4.43 o
   0   7  24        8.75        5.18      4.24 o
   1   7  24        0.80       -5.25      4.61 o
   2   7  24      101.85      133.62      8.91 o
   3   7  24        1.29       -0.70      5.48 o
   4   7  24       51.36       51.69     12.13 o
  -4   8  24       39.93       42.17     11.10 o
  -3   8  24       21.41       32.34      7.42 o
  -2   8  24        0.07        6.15      5.33 o
  -1   8  24        0.33        1.97      4.26 o
   0   8  24       74.27      104.19      8.28 o
   1   8  24       33.96       31.26      6.45 o
   2   8  24       52.99       58.14      8.01 o
   3   8  24        8.90       11.01      6.23 o
   4   8  24        9.27        0.36      6.92 o
  -3   9  24       13.39       16.51      7.14 o
  -2   9  24        0.91        1.18      5.26 o
  -1   9  24       69.76       73.44      6.99 o
   0   9  24        8.46       -6.56      6.68 o
   1   9  24        1.49        0.67      4.93 o
   2   9  24        6.44       13.20      5.55 o
   3   9  24       38.58       35.30      7.36 o
  -3  10  24       33.51       49.96      8.48 o
  -2  10  24        2.03        9.18      6.49 o
  -1  10  24        0.70       11.16      4.89 o
   0  10  24       64.21       58.59      8.34 o
   1  10  24       36.85       20.49      6.43 o
   2  10  24       14.19       11.70      6.46 o
   3  10  24        8.48        8.69      6.75 o
  -3  11  24        0.35       12.78      8.03 o
  -2  11  24       14.42       14.64      7.36 o
  -1  11  24       22.93       31.80      7.20 o
   0  11  24        0.55        8.76      6.49 o
   1  11  24       12.11        3.83      5.86 o
   2  11  24        7.54       -5.19      5.99 o
  -2  12  24        7.77       14.40      7.62 o
  -1  12  24        3.22        7.73      5.85 o
   0  12  24       44.29       54.78      9.09 o
   1  12  24       14.97       -1.57      5.64 o
   2  12  24       55.91       40.04     10.98 o
  -1  13  24        9.12       10.33      6.77 o
   0  13  24      202.58      219.36     15.13 o
   1  13  24        0.01        2.28      6.93 o
  -4   1  25        6.76       12.52      9.54 o
  -3   1  25       90.04       75.13     10.34 o
  -2   1  25        2.06       -0.93      4.67 o
  -1   1  25      217.68      208.75     13.00 o
   0   1  25        0.00       -1.04      3.66 o
   1   1  25        1.80        3.15      3.52 o
   2   1  25        1.94        4.58      4.35 o
   3   1  25      126.84      128.03      9.38 o
   4   1  25        0.94        8.15      6.56 o
  -4   2  25        3.27       14.23      9.73 o
  -3   2  25      302.13      294.19     16.67 o
  -2   2  25       21.08       31.64      6.31 o
  -1   2  25       62.36       64.76      6.87 o
   0   2  25        0.45        0.77      3.66 o
   1   2  25      643.70      632.51     16.38 o
   2   2  25       13.30       13.83      4.73 o
   3   2  25      142.45      143.52      9.98 o
   4   2  25       12.38        8.42      6.80 o
  -4   3  25       30.21       34.69      9.54 o
  -3   3  25      305.81      312.81     15.19 o
  -2   3  25       23.42       33.19      6.27 o
  -1   3  25      638.26      640.10     18.69 o
   0   3  25       48.29       61.55      5.60 o
   1   3  25        5.19        6.81      4.49 o
   2   3  25        0.13       -2.60      4.68 o
   3   3  25      461.07      485.16     16.00 o
   4   3  25       46.40       53.74     10.97 o
  -4   4  25       46.94       28.32      9.48 o
  -3   4  25       48.96       60.29      9.09 o
  -2   4  25        8.12        7.84      5.58 o
  -1   4  25      185.02      193.75     10.02 o
   0   4  25       18.54       31.81      5.58 o
   1   4  25      418.64      453.31     13.18 o
   2   4  25       28.69       31.80      6.15 o
   3   4  25       33.07       23.71      6.47 o
   4   4  25        0.07        3.30      6.37 o
  -4   5  25       11.84       19.92      8.70 o
  -3   5  25      257.13      285.29     15.72 o
  -2   5  25        4.33        9.57      5.33 o
  -1   5  25        0.54       -1.13      5.32 o
   0   5  25       24.17       20.94      4.45 o
   1   5  25      218.40      220.86     10.77 o
   2   5  25       26.64       25.73      6.05 o
   3   5  25      119.96      137.60     10.19 o
   4   5  25        0.14       -0.28      6.26 o
  -4   6  25        3.66        8.69      7.84 o
  -3   6  25      267.62      262.80     15.23 o
  -2   6  25       71.97       74.01      7.70 o
  -1   6  25      346.60      367.48     11.23 o
   0   6  25        5.88       11.07      4.74 o
   1   6  25       15.48       11.44      5.30 o
   2   6  25       77.73       66.12      7.35 o
   3   6  25      396.30      365.16     14.75 o
   4   6  25       55.13       52.99     10.14 o
  -4   7  25       13.66       23.58     11.33 o
  -3   7  25       27.14       23.77      7.17 o
  -2   7  25        0.31        4.15      5.79 o
  -1   7  25      221.91      230.83      9.48 o
   0   7  25       29.34       40.07      6.71 o
   1   7  25      338.33      347.64     15.64 o
   2   7  25       15.04       15.87      5.76 o
   3   7  25        0.24        3.85      5.78 o
  -3   8  25       50.06       49.38     12.60 o
  -2   8  25        0.23       -1.20      6.17 o
  -1   8  25        7.14        0.67      4.74 o
   0   8  25       11.10        3.82      5.38 o
   1   8  25       22.39       15.38      5.96 o
   2   8  25        8.04       -1.79      5.06 o
   3   8  25       33.67       28.63      7.52 o
  -3   9  25       11.73       14.34      8.91 o
  -2   9  25       12.95       12.07      5.76 o
  -1   9  25       22.56       32.16      5.75 o
   0   9  25        8.26        1.50      5.77 o
   1   9  25       57.97       46.39      6.93 o
   2   9  25        0.28       -6.56      5.63 o
   3   9  25        2.40        6.21      6.77 o
  -2  10  25       11.36       16.29      6.33 o
  -1  10  25       57.30       56.75      6.77 o
   0  10  25        0.70        3.55      6.23 o
   1  10  25      128.22      167.93     10.22 o
   2  10  25       14.66        6.33      6.42 o
  -2  11  25       26.99       29.19      7.93 o
  -1  11  25      339.24      430.10     15.20 o
   0  11  25       72.53       66.99      9.02 o
   1  11  25      100.15      121.84      9.53 o
   2  11  25        0.27        3.30      6.81 o
  -1  12  25       30.08       40.19      8.28 o
   0  12  25       18.66       28.85      8.18 o
  -4   0  26       18.51       -5.96     12.92 o
  -3   0  26      414.14      466.18     24.57 o
  -2   0  26       84.33       94.22     11.66 o
  -1   0  26      288.69      320.40     17.49 o
   0   0  26      242.41      252.63     12.65 o
   1   0  26      133.02      134.94     10.16 o
   2   0  26        0.19       -8.82      6.35 o
   3   0  26      680.08      791.70     30.56 o
   4   0  26      256.11      324.19     32.79 o
  -4   1  26       62.40       52.44     17.51 o
  -3   1  26       15.65       20.47      6.60 o
  -2   1  26       36.91       14.72      5.51 o
  -1   1  26      407.03      432.47     13.76 o
   0   1  26       59.35       92.47      6.33 o
   1   1  26      473.82      515.88     14.16 o
   2   1  26      192.85      207.02      9.96 o
   3   1  26        1.75        7.90      5.28 o
   4   1  26       10.01        1.25      9.36 o
  -4   2  26       32.72       31.81     11.92 o
  -3   2  26      308.47      320.86     15.23 o
  -2   2  26      126.15      159.97     10.10 o
  -1   2  26       44.60       56.42      7.07 o
   0   2  26        3.49        4.14      3.95 o
   1   2  26      191.24      192.78      9.72 o
   2   2  26       82.04      106.61      8.65 o
   3   2  26      222.36      220.54     11.73 o
   4   2  26       56.56       57.01     11.14 o
  -4   3  26       94.51      120.45     15.06 o
  -3   3  26       23.50       23.01      8.00 o
  -2   3  26       63.27       65.68      7.44 o
  -1   3  26      170.01      174.75     10.08 o
   0   3  26      273.38      308.49      9.72 o
   1   3  26       29.98       28.69      5.90 o
   2   3  26        7.84       -0.55      4.92 o
   3   3  26       38.51       32.67      8.92 o
   4   3  26      102.68       95.06     13.32 o
  -4   4  26       56.14       69.70     11.45 o
  -3   4  26       15.93       25.72      7.37 o
  -2   4  26      161.44      162.28      9.91 o
  -1   4  26        0.17        2.89      4.98 o
   0   4  26        0.17        7.67      3.93 o
   1   4  26       20.60       18.35      5.69 o
   2   4  26      115.42      123.47      9.00 o
   3   4  26        2.28        0.79      8.34 o
  -3   5  26        0.40       12.87      6.35 o
  -2   5  26       22.49        7.97      5.60 o
  -1   5  26        7.07       19.73      5.79 o
   0   5  26       30.23       35.78      5.76 o
   1   5  26        3.57        9.07      5.19 o
   2   5  26        0.10        6.59      5.39 o
   3   5  26        8.61       11.83      8.54 o
  -3   6  26       28.63       51.38      9.32 o
  -2   6  26      691.21      705.55     17.52 o
  -1   6  26        2.11        6.62      5.19 o
   0   6  26        8.29       11.95      5.29 o
   1   6  26       62.42       95.23      8.35 o
   2   6  26      494.00      550.27     15.74 o
   3   6  26       57.59       69.39      9.26 o
  -3   7  26        2.27        1.47      6.95 o
  -2   7  26       16.96       29.71      6.56 o
  -1   7  26      154.91      181.11     10.20 o
   0   7  26     1485.10     1592.08     27.52 o
   1   7  26       32.60       37.35      6.81 o
   2   7  26      625.62      683.52     17.40 o
   3   7  26      113.27      127.92     10.89 o
  -3   8  26      149.54      157.54     16.80 o
  -2   8  26      818.36      867.10     19.57 o
  -1   8  26        1.87        5.28      4.69 o
   0   8  26      256.76      279.31     13.81 o
   1   8  26      125.74      127.42      9.49 o
   2   8  26      225.47      242.84     11.41 o
  -2   9  26       16.47       29.42      8.00 o
  -1   9  26       27.25       27.34      8.43 o
   0   9  26        1.97        7.88      7.81 o
   1   9  26        4.04       -2.91      5.63 o
   2   9  26       52.40       45.27      8.17 o
  -1  10  26       20.72       18.90      6.36 o
   0  10  26      103.14      121.10     10.77 o
   1  10  26       10.22        7.61      5.95 o
   0  11  26       49.45       92.93     11.17 o
  -3   1  27       63.42       66.54     11.85 o
  -2   1  27        8.93       -2.55      5.45 o
  -1   1  27       32.74       20.59      6.98 o
   0   1  27      185.20      214.62      9.12 o
   1   1  27       27.11       44.54      6.42 o
   2   1  27       24.56       27.29      5.88 o
   3   1  27       77.50       70.31     11.71 o
  -3   2  27        0.93       -2.65      5.89 o
  -2   2  27      195.17      192.68     10.66 o
  -1   2  27       70.70       85.01      8.17 o
   0   2  27        1.48       -5.54      4.58 o
   1   2  27       54.05       63.85      7.07 o
   2   2  27      305.24      313.18     12.68 o
   3   2  27       23.97       28.44      7.29 o
  -3   3  27       17.82       13.37      6.87 o
  -2   3  27       81.34       75.93      7.98 o
  -1   3  27        0.56        6.55      5.31 o
   0   3  27      147.03      154.65      7.59 o
   1   3  27       18.32       18.43      5.52 o
   2   3  27        1.90       -1.41      5.33 o
   3   3  27        3.66        9.25      6.87 o
  -3   4  27        0.94       -4.69      7.00 o
  -2   4  27        0.39       -4.61      6.49 o
  -1   4  27        2.54        1.64      5.09 o
   0   4  27       43.79       45.32      6.18 o
   1   4  27        2.55       -3.51      4.98 o
   2   4  27        6.71       12.57      5.55 o
   3   4  27        1.58        4.16      6.34 o
  -3   5  27       51.17       68.12     10.50 o
  -2   5  27       46.50       60.14      7.66 o
  -1   5  27      102.23      130.31      9.44 o
   0   5  27        7.10        2.80      4.45 o
   1   5  27        0.58       -0.59      5.23 o
   2   5  27       33.67       50.49      7.00 o
   3   5  27       63.96       79.40     12.23 o
  -3   6  27      119.26      108.85     12.25 o
  -2   6  27        7.19       21.86      6.23 o
  -1   6  27       29.06       51.58      7.23 o
   0   6  27        9.78       17.83      6.17 o
   1   6  27      253.42      290.80     13.37 o
   2   6  27        1.60        1.80      5.68 o
  -2   7  27        0.65       -0.34      6.55 o
  -1   7  27       84.74       75.73      9.88 o
   0   7  27        0.09       -3.59      6.72 o
   1   7  27        6.15        3.36      5.39 o
   2   7  27        2.06        2.04      5.68 o
  -2   8  27       10.24        7.05      5.89 o
  -1   8  27      113.61      141.50     11.11 o
   0   8  27       16.91       17.22      7.18 o
   1   8  27       77.40       81.52      8.49 o
  -1   9  27      136.85      165.74     11.72 o
   0   9  27       20.66       27.01      7.53 o
   1   9  27      210.63      241.12     11.96 o
  -3   0  28       27.20       45.39     12.90 o
  -2   0  28        8.17       10.69      7.75 o
  -1   0  28       27.67       25.72      9.05 o
   0   0  28        0.47        7.52      6.05 o
   1   0  28       76.22       69.24     10.40 o
   2   0  28       10.57        3.78      7.36 o
  -3   1  28       24.92       17.90      7.46 o
  -2   1  28       29.14       43.79      7.44 o
  -1   1  28       47.12       43.98      7.17 o
   0   1  28      105.66      104.77      9.08 o
   1   1  28        0.23       -2.63      4.61 o
   2   1  28        0.80        3.51      5.22 o
  -3   2  28       29.75       31.07      7.78 o
  -2   2  28      265.65      295.93     13.47 o
  -1   2  28        8.82        6.25      5.61 o
   0   2  28       85.94       94.01      7.55 o
   1   2  28        7.12        4.37      4.91 o
   2   2  28      530.10      567.37     17.78 o
  -2   3  28      325.14      374.58     14.54 o
  -1   3  28        0.70        7.93      5.68 o
   0   3  28      576.62      678.79     22.06 o
   1   3  28       23.41       22.50      6.44 o
   2   3  28        7.68        8.74      6.22 o
  -2   4  28       63.42       61.38     12.47 o
  -1   4  28        0.01       -2.06      5.42 o
   0   4  28       76.74       98.63      7.57 o
   1   4  28        3.41        7.54      5.56 o
   2   4  28      194.51      227.66     12.53 o
  -2   5  28       19.01       16.50      9.95 o
  -1   5  28        0.01       -3.22      5.57 o
   0   5  28        7.68       12.11      5.56 o
   1   5  28       49.84       68.28      8.68 o
   2   5  28       22.20       44.63      7.46 o
  -2   6  28       91.82      122.08     11.50 o
  -1   6  28      174.06      224.97     13.21 o
   0   6  28       13.24       13.64      7.22 o
   1   6  28      194.64      206.55     12.23 o
  -1   7  28      290.02      306.17     14.64 o
   0   7  28       11.43       22.59      7.93 o
   1   7  28        3.98        9.83      6.62 o
  -2   1  29      145.14      203.83     12.78 o
  -1   1  29       25.98       44.63      7.74 o
   0   1  29      124.12      167.14      9.70 o
   1   1  29        9.41       16.82      6.24 o
  -2   2  29      136.48      165.07     12.24 o
  -1   2  29       45.73       41.62      7.89 o
   0   2  29       74.84       92.43      8.71 o
   1   2  29       13.15       15.63      6.61 o
  -1   3  29      108.55      126.57     10.64 o
   0   3  29      436.52      534.81     15.01 o
   1   3  29      364.28      426.36     16.22 o
  -1   4  29      405.01      521.04     17.56 o
   0   4  29       32.13       62.36      8.55 o
   1   4  29      149.61      178.54     12.59 o
   0   5  29      712.53      843.96     25.31 o
 
